# Supplementary material for: Trithia­cyanuric acid: a second triclinic polymorph
Source: Acta Crystallogr Sect E Struct Rep Online. 2010 Aug 21;66(Pt 9):o2382–3. doi: 10.1107/S1600536810033234 (PMC3007918; doi:10.1107/S1600536810033234)
Supplement: Supplementary file 1 [file e-66-o2382-sup1.cif]

##############################################################################
###                                                                        ###
###        Electronic paper (Acta Crystallographica Section E)             ###
###                                                                        ###
##############################################################################
#                                                                            #
# This CIF contains the data in a paper accepted for publication in Acta     #
# Crystallographica Section E. It conforms to the requirements of Notes      #
# for Authors for Section E, and has been peer reviewed under the auspices   #
# of the IUCr Commission on Journals.                                        #
#                                                                            #
# Full details of the Crystallographic Information File format               #
# are given in the paper "The Crystallographic Information File (CIF):       #
# a New Standard Archive File for Crystallography" by S. R. Hall, F. H.      #
# Allen and I. D. Brown [Acta Cryst. (1991), A47, 655-685].                  #
#                                                                            #
# The current version of the core CIF dictionary is obtainable from          #
# ftp://ftp.iucr.org/pub/cif_core.dic. The current version number is 2.4.    #
#                                                                            #
# Software is freely available for graphical display of the structure(s) in  #
# this CIF.  For information consult the CIF home page http://www.iucr.org/  #
# cif/home.html                                                              #
#                                                                            #
# This file may be used for bona fide research purposes within the           #
# scientific community so long as proper attribution is given to the journal # 
# article from which it was obtained.                                        #
#                                                                            #
##############################################################################
                                             
data_I
_audit_creation_method     SHELXL-97
_chemical_name_systematic
;
1,3,5-Triazine-2,4,6-trithiol
;
_chemical_name_common
;
Trithiacyanuric acid
;
_chemical_formula_moiety     'C3 H3 N3 S3'
_chemical_formula_sum     'C3 H3 N3 S3'
_chemical_formula_iupac     'C3 H3 N3 S3'
_chemical_formula_weight     177.26
_chemical_melting_point     ?
_symmetry_cell_setting     triclinic
_symmetry_space_group_name_H-M     'P -1'
_symmetry_space_group_name_Hall     '-P 1'
loop_
    _symmetry_equiv_pos_as_xyz
    'x, y, z'
    '-x, -y, -z'
_cell_length_a     6.9690(11)
_cell_length_b     8.8070(10)
_cell_length_c     11.3557(16)
_cell_angle_alpha     78.960(10)
_cell_angle_beta     75.072(12)
_cell_angle_gamma     77.234(11)
_cell_volume     650.07(16)
_cell_formula_units_Z     4
_cell_measurement_reflns_used     3753
_cell_measurement_theta_min     3.5
_cell_measurement_theta_max     25.8
_cell_measurement_temperature     173(2)
_exptl_crystal_description     block
_exptl_crystal_colour     'light yellow'
_exptl_crystal_size_max     0.27
_exptl_crystal_size_mid     0.25
_exptl_crystal_size_min     0.22
_exptl_crystal_density_diffrn     1.811
_exptl_crystal_density_meas     ?
_exptl_crystal_density_method     'not measured'
_exptl_crystal_F_000     360
_exptl_absorpt_coefficient_mu     1.041
_exptl_absorpt_correction_type     multi-scan
_exptl_absorpt_process_details     '(MULABS; Spek, 2003; Blessing, 1995)'
_exptl_absorpt_correction_T_min     0.7664
_exptl_absorpt_correction_T_max     0.8034
_exptl_special_details
;
;
_diffrn_ambient_temperature     173(2)
_diffrn_radiation_type     MoK\a
_diffrn_radiation_wavelength     0.71073
_diffrn_radiation_source     'fine-focus sealed tube'
_diffrn_radiation_monochromator     graphite
_diffrn_measurement_device_type     'Stoe IPDS II two-circle'
_diffrn_measurement_method     \w
_diffrn_detector_area_resol_mean     ?
_diffrn_reflns_number     5659
_diffrn_reflns_av_R_equivalents     0.1112
_diffrn_reflns_av_sigmaI/netI     0.1488
_diffrn_reflns_theta_min     3.49
_diffrn_reflns_theta_max     25.02
_diffrn_reflns_theta_full     25.00
_diffrn_measured_fraction_theta_max     0.996
_diffrn_measured_fraction_theta_full     0.996
_diffrn_reflns_limit_h_min     -8
_diffrn_reflns_limit_h_max     8
_diffrn_reflns_limit_k_min     -10
_diffrn_reflns_limit_k_max     10
_diffrn_reflns_limit_l_min     -13
_diffrn_reflns_limit_l_max     13
_diffrn_standards_number     0
_diffrn_standards_interval_count     .
_diffrn_standards_interval_time     .
_diffrn_standards_decay_%     ?
_refine_special_details
;
Refinement of <i>F</i>^2^ against ALL reflections. The weighted <i>R</i>-factor
<i>wR</i> and goodness of fit <i>S</i> are based on <i>F</i>^2^, conventional
<i>R</i>-factors <i>R</i> are based on <i>F</i>, with <i>F</i> set to zero for
negative <i>F</i>^2^. The threshold expression of <i>F</i>^2^ >
\s(<i>F</i>^2^) is used only for calculating <i>R</i>-factors(gt) <i>etc</i>.
and is not relevant to the choice of reflections for refinement.
<i>R</i>-factors based on <i>F</i>^2^ are statistically about twice as large
as those based on <i>F</i>, and <i>R</i>- factors based on ALL data will be
even larger.
;
_reflns_number_total     2292
_reflns_number_gt     1344
_reflns_threshold_expression     I>2\s(I)
_refine_ls_structure_factor_coef     Fsqd
_refine_ls_matrix_type     full
_refine_ls_R_factor_all     0.1154
_refine_ls_R_factor_gt     0.0765
_refine_ls_wR_factor_gt     0.1921
_refine_ls_wR_factor_ref     0.2097
_refine_ls_goodness_of_fit_ref     0.911
_refine_ls_restrained_S_all     0.911
_refine_ls_number_reflns     2292
_refine_ls_number_parameters     163
_refine_ls_number_restraints     0
_refine_ls_hydrogen_treatment     constr
_refine_ls_weighting_scheme     calc
_refine_ls_weighting_details
                 'calc w=1/[\s^2^(Fo^2^)+(0.1165P)^2^] where P=(Fo^2^+2Fc^2^)/3'
_atom_sites_solution_hydrogens     geom
_atom_sites_solution_primary     direct
_atom_sites_solution_secondary     difmap
_refine_ls_shift/su_max     0.000
_refine_ls_shift/su_mean     0.000
_refine_diff_density_max     0.810
_refine_diff_density_min     -0.509
_refine_ls_extinction_method     none
_refine_ls_extinction_coef     ?
loop_
    _atom_type_symbol
    _atom_type_description
    _atom_type_scat_dispersion_real
    _atom_type_scat_dispersion_imag
    _atom_type_scat_source
    'C' 'C' 0.0033 0.0016
                         'International Tables Vol C Tables 4.2.6.8 and 6.1.1.4'
    'H' 'H' 0.0000 0.0000
                         'International Tables Vol C Tables 4.2.6.8 and 6.1.1.4'
    'N' 'N' 0.0061 0.0033
                         'International Tables Vol C Tables 4.2.6.8 and 6.1.1.4'
    'S' 'S' 0.1246 0.1234
                         'International Tables Vol C Tables 4.2.6.8 and 6.1.1.4'
_computing_data_collection     'X-AREA (Stoe & Cie, 2001)'
_computing_cell_refinement     'X-AREA (Stoe & Cie, 2001)'
_computing_data_reduction     'X-AREA (Stoe & Cie, 2001)'
_computing_structure_solution     'SHELXS97 (Sheldrick, 2008)'
_computing_structure_refinement     'SHELXL97 (Sheldrick, 2008)'
_computing_molecular_graphics     'XP (Sheldrick, 2008)'
_computing_publication_material     'SHELXL97 (Sheldrick, 2008)'
loop_
    _atom_site_type_symbol
    _atom_site_label
    _atom_site_fract_x
    _atom_site_fract_y
    _atom_site_fract_z
    _atom_site_U_iso_or_equiv
    _atom_site_adp_type
    _atom_site_calc_flag
    _atom_site_refinement_flags
    _atom_site_occupancy
    _atom_site_disorder_assembly
    _atom_site_disorder_group
    S S1 0.2566(3) 0.6245(2) 0.36799(18) 0.0446(5) Uani d . 1 . .
    S S3 0.2538(3) 0.0251(2) 0.37171(18) 0.0517(6) Uani d . 1 . .
    S S5 0.2656(3) 0.2258(2) 0.77989(16) 0.0442(5) Uani d . 1 . .
    C C1 0.2473(10) 0.4435(8) 0.4452(7) 0.0387(17) Uani d . 1 . .
    N N2 0.2307(9) 0.3231(6) 0.3934(6) 0.0407(14) Uani d . 1 . .
    H H2 0.2101 0.3456 0.3183 0.049 Uiso calc R 1 . .
    C C3 0.2428(11) 0.1690(8) 0.4463(7) 0.0399(17) Uani d . 1 . .
    N N4 0.2461(9) 0.1472(7) 0.5705(5) 0.0439(15) Uani d . 1 . .
    H H4 0.2420 0.0523 0.6120 0.053 Uiso calc R 1 . .
    C C5 0.2551(11) 0.2619(8) 0.6317(7) 0.0452(19) Uani d . 1 . .
    N N6 0.2608(9) 0.4071(7) 0.5642(5) 0.0399(14) Uani d . 1 . .
    H H6 0.2742 0.4825 0.6007 0.048 Uiso calc R 1 . .
    S S1A 0.2459(3) 0.3512(2) 1.08995(17) 0.0444(5) Uani d . 1 . .
    S S3A 0.2355(4) 0.9528(2) 1.0898(2) 0.0534(6) Uani d . 1 . .
    S S5A 0.2560(3) 0.7492(2) 0.67644(18) 0.0448(5) Uani d . 1 . .
    C C1A 0.2520(11) 0.5327(9) 1.0160(7) 0.0454(19) Uani d . 1 . .
    N N2A 0.2401(9) 0.6582(6) 1.0724(6) 0.0410(14) Uani d . 1 . .
    H H2A 0.2276 0.6413 1.1527 0.049 Uiso calc R 1 . .
    C C3A 0.2460(11) 0.8090(8) 1.0143(7) 0.0416(17) Uani d . 1 . .
    N N4A 0.2538(9) 0.8283(7) 0.8917(6) 0.0426(15) Uani d . 1 . .
    H H4A 0.2531 0.9246 0.8521 0.051 Uiso calc R 1 . .
    C C5A 0.2627(11) 0.7150(8) 0.8237(7) 0.0406(17) Uani d . 1 . .
    N N6A 0.2661(9) 0.5667(6) 0.8916(6) 0.0422(14) Uani d . 1 . .
    H H6A 0.2783 0.4876 0.8515 0.051 Uiso calc R 1 . .
loop_
    _atom_site_aniso_label
    _atom_site_aniso_U_11
    _atom_site_aniso_U_22
    _atom_site_aniso_U_33
    _atom_site_aniso_U_12
    _atom_site_aniso_U_13
    _atom_site_aniso_U_23
    S1 0.0670(12) 0.0315(9) 0.0349(10) -0.0101(8) -0.0176(8) 0.0060(7)
    S3 0.0823(14) 0.0341(10) 0.0403(11) -0.0080(9) -0.0232(10) 0.0003(9)
    S5 0.0698(13) 0.0347(9) 0.0289(10) -0.0112(8) -0.0175(9) 0.0039(8)
    C1 0.041(4) 0.037(4) 0.036(4) -0.006(3) -0.016(3) 0.008(3)
    N2 0.055(4) 0.033(3) 0.037(3) -0.007(3) -0.018(3) -0.005(3)
    C3 0.053(4) 0.027(3) 0.036(4) -0.003(3) -0.013(3) 0.004(3)
    N4 0.068(4) 0.034(3) 0.033(3) -0.009(3) -0.021(3) 0.000(3)
    C5 0.046(4) 0.040(4) 0.040(4) -0.007(3) -0.011(3) 0.017(3)
    N6 0.055(4) 0.037(3) 0.031(3) -0.009(3) -0.018(3) 0.001(3)
    S1A 0.0619(12) 0.0318(9) 0.0384(11) -0.0096(8) -0.0169(8) 0.0069(8)
    S3A 0.0864(15) 0.0364(10) 0.0400(11) -0.0104(9) -0.0230(10) -0.0008(8)
    S5A 0.0616(12) 0.0381(10) 0.0333(10) -0.0080(8) -0.0162(8) 0.0047(8)
    C1A 0.045(4) 0.046(4) 0.041(4) -0.008(3) -0.008(3) 0.004(4)
    N2A 0.061(4) 0.025(3) 0.037(3) -0.010(2) -0.015(3) 0.003(3)
    C3A 0.053(4) 0.044(4) 0.026(4) -0.005(3) -0.013(3) 0.001(3)
    N4A 0.058(4) 0.032(3) 0.036(3) -0.008(3) -0.018(3) 0.008(3)
    C5A 0.052(4) 0.043(4) 0.027(4) -0.003(3) -0.021(3) 0.004(3)
    N6A 0.063(4) 0.027(3) 0.037(3) -0.007(3) -0.018(3) 0.003(3)
_geom_special_details
;
All e.s.d.'s (except the e.s.d. in the dihedral angle between two l.s. planes)
are estimated using the full covariance matrix. The cell e.s.d.'s are taken
into account individually in the estimation of e.s.d.'s in distances, angles
and torsion angles; correlations between e.s.d.'s in cell parameters are only
used when they are defined by crystal symmetry. An approximate (isotropic)
treatment of cell e.s.d.'s is used for estimating e.s.d.'s involving l.s.
planes.
;
loop_
    _geom_bond_atom_site_label_1
    _geom_bond_atom_site_label_2
    _geom_bond_site_symmetry_2
    _geom_bond_distance
    _geom_bond_publ_flag
    S1 C1 . 1.672(6) ?
    S3 C3 . 1.632(8) ?
    S5 C5 . 1.669(8) ?
    C1 N2 . 1.346(9) ?
    C1 N6 . 1.350(9) ?
    N2 C3 . 1.368(8) ?
    N2 H2 . 0.8800 ?
    C3 N4 . 1.392(9) ?
    N4 C5 . 1.352(10) ?
    N4 H4 . 0.8800 ?
    C5 N6 . 1.362(8) ?
    N6 H6 . 0.8800 ?
    S1A C1A . 1.662(7) ?
    S3A C3A . 1.639(8) ?
    S5A C5A . 1.652(7) ?
    C1A N2A . 1.357(10) ?
    C1A N6A . 1.369(10) ?
    N2A C3A . 1.370(8) ?
    N2A H2A . 0.8800 ?
    C3A N4A . 1.359(9) ?
    N4A C5A . 1.356(10) ?
    N4A H4A . 0.8800 ?
    C5A N6A . 1.382(9) ?
    N6A H6A . 0.8800 ?
loop_
    _geom_angle_atom_site_label_1
    _geom_angle_atom_site_label_2
    _geom_angle_atom_site_label_3
    _geom_angle_site_symmetry_1
    _geom_angle_site_symmetry_3
    _geom_angle
    _geom_angle_publ_flag
    N2 C1 N6 . . 115.1(6) ?
    N2 C1 S1 . . 122.9(5) ?
    N6 C1 S1 . . 122.0(6) ?
    C1 N2 C3 . . 126.4(6) ?
    C1 N2 H2 . . 116.8 ?
    C3 N2 H2 . . 116.8 ?
    N2 C3 N4 . . 113.0(6) ?
    N2 C3 S3 . . 123.7(6) ?
    N4 C3 S3 . . 123.3(5) ?
    C5 N4 C3 . . 124.5(6) ?
    C5 N4 H4 . . 117.8 ?
    C3 N4 H4 . . 117.8 ?
    N4 C5 N6 . . 115.9(7) ?
    N4 C5 S5 . . 121.8(5) ?
    N6 C5 S5 . . 122.3(7) ?
    C1 N6 C5 . . 124.7(7) ?
    C1 N6 H6 . . 117.7 ?
    C5 N6 H6 . . 117.7 ?
    N2A C1A N6A . . 114.9(6) ?
    N2A C1A S1A . . 123.6(6) ?
    N6A C1A S1A . . 121.5(6) ?
    C1A N2A C3A . . 125.2(6) ?
    C1A N2A H2A . . 117.4 ?
    C3A N2A H2A . . 117.4 ?
    N4A C3A N2A . . 114.2(7) ?
    N4A C3A S3A . . 123.9(6) ?
    N2A C3A S3A . . 121.8(6) ?
    C5A N4A C3A . . 127.0(6) ?
    C5A N4A H4A . . 116.5 ?
    C3A N4A H4A . . 116.5 ?
    N4A C5A N6A . . 113.3(6) ?
    N4A C5A S5A . . 124.2(5) ?
    N6A C5A S5A . . 122.4(6) ?
    C1A N6A C5A . . 125.4(7) ?
    C1A N6A H6A . . 117.3 ?
    C5A N6A H6A . . 117.3 ?
loop_
    _geom_torsion_atom_site_label_1
    _geom_torsion_atom_site_label_2
    _geom_torsion_atom_site_label_3
    _geom_torsion_atom_site_label_4
    _geom_torsion_site_symmetry_1
    _geom_torsion_site_symmetry_2
    _geom_torsion_site_symmetry_3
    _geom_torsion_site_symmetry_4
    _geom_torsion
    _geom_torsion_publ_flag
    N6 C1 N2 C3 . . . . -5.6(10) ?
    S1 C1 N2 C3 . . . . 172.9(6) ?
    C1 N2 C3 N4 . . . . 8.8(10) ?
    C1 N2 C3 S3 . . . . -170.8(6) ?
    N2 C3 N4 C5 . . . . -5.7(10) ?
    S3 C3 N4 C5 . . . . 173.9(6) ?
    C3 N4 C5 N6 . . . . 0.1(10) ?
    C3 N4 C5 S5 . . . . -178.1(6) ?
    N2 C1 N6 C5 . . . . -1.2(10) ?
    S1 C1 N6 C5 . . . . -179.7(6) ?
    N4 C5 N6 C1 . . . . 3.7(10) ?
    S5 C5 N6 C1 . . . . -178.1(5) ?
    N6A C1A N2A C3A . . . . -1.6(10) ?
    S1A C1A N2A C3A . . . . 179.6(6) ?
    C1A N2A C3A N4A . . . . 3.6(10) ?
    C1A N2A C3A S3A . . . . -178.6(6) ?
    N2A C3A N4A C5A . . . . -2.3(11) ?
    S3A C3A N4A C5A . . . . -180.0(6) ?
    C3A N4A C5A N6A . . . . -0.8(10) ?
    C3A N4A C5A S5A . . . . 175.6(6) ?
    N2A C1A N6A C5A . . . . -2.1(11) ?
    S1A C1A N6A C5A . . . . 176.8(6) ?
    N4A C5A N6A C1A . . . . 3.2(10) ?
    S5A C5A N6A C1A . . . . -173.3(6) ?
loop_
    _geom_hbond_atom_site_label_D
    _geom_hbond_atom_site_label_H
    _geom_hbond_atom_site_label_A
    _geom_hbond_site_symmetry_A
    _geom_hbond_distance_DH
    _geom_hbond_distance_HA
    _geom_hbond_distance_DA
    _geom_hbond_angle_DHA
    N2 H2 S1A 1_554 0.88 2.53 3.383(7) 163.0
    N4 H4 S5A 1_545 0.88 2.62 3.473(6) 164.7
    N6 H6 S5A . 0.88 2.62 3.480(6) 166.1
    N2A H2A S1 1_556 0.88 2.48 3.342(7) 167.3
    N4A H4A S5 1_565 0.88 2.64 3.500(6) 167.0
    N6A H6A S5 . 0.88 2.61 3.476(6) 166.9
data_global
_journal_date_recd_electronic     2010-08-05
_journal_date_accepted     2010-08-18
_journal_name_full     'Acta Crystallographica, Section E'
_journal_year     2010
_journal_volume     66
_journal_issue      9
_journal_page_first     o2382
_journal_page_last     o2383
_journal_paper_category     QO
_journal_coeditor_code     FL2313
_publ_contact_author_name     'Iv\'an Brito Bobadilla'
_publ_contact_author_address     'Casilla 170 Antofagasta Chile'
_publ_contact_author_email     'ivanbritob@yahoo.com'
_publ_contact_author_fax     '56-55-637457'
_publ_contact_author_phone     '56-55-637814'
_publ_section_title
;
Trithiacyanuric acid: a second triclinic polymorph
;
loop_
    _publ_author_name
    _publ_author_footnote
    _publ_author_address
    'Brito, Iv\'an' .
;
Departamento de Qu\'imica
Facultad de Ciencias B\'asicas
Universidad de Antofagasta
Casilla 170
Antofagasta
Chile
;
    'Albanez, Joselyn' .
;
Departamento de Qu\'imica
Facultad de Ciencias B\'asicas
Universidad de Antofagasta
Casilla 170
Antofagasta
Chile
;
    'Bolte, Michael' .
;
Institut f\"ur Anorganische Chemie der Goethe-Universit\"at Frankfurt,
Max-von-Laue-Strasse 7, D-60438 Frankfurt am Main, Germany
;
_publ_section_synopsis     .
