# Supplementary material for: Trithia­cyanuric acid: a second triclinic polymorph
Source: Acta Crystallogr Sect E Struct Rep Online. 2010 Aug 21;66(Pt 9):o2382–3. doi: 10.1107/S1600536810033234 (PMC3007918; doi:10.1107/S1600536810033234)
Supplement: Supplementary file 2 [file e-66-o2382-Isup2.hkl]

# 
# h,k,l, Fc-squared, Fo-squared, sigma(Fo-squared) and status flag 
# 
data_I
_shelx_title ' ib21 in P-1' 
_shelx_refln_list_code          4 
_shelx_F_calc_maximum      244.55 
_exptl_crystal_F_000       360.00 
_reflns_d_resolution_high  0.8401 
 
loop_ 
 _symmetry_equiv_pos_as_xyz 
 'x, y, z' 
 '-x, -y, -z' 
 
_cell_length_a     6.9690 
_cell_length_b     8.8070 
_cell_length_c    11.3557 
_cell_angle_alpha  78.960 
_cell_angle_beta   75.072 
_cell_angle_gamma  77.234 
 
_shelx_F_squared_multiplier     1.000 
 
loop_ 
 _refln_index_h 
 _refln_index_k 
 _refln_index_l 
 _refln_F_squared_calc 
 _refln_F_squared_meas 
 _refln_F_squared_sigma 
 _refln_observed_status 
   2   0   0    59804.57    70046.03  12270.67 o 
   3   0   0       19.22       22.21     11.97 o 
   4   0   0    12220.42    13674.50   1666.73 o 
   5   0   0       14.52       17.98     12.50 o 
   6   0   0     2076.14     2567.61    304.30 o 
   7   0   0        5.72        8.01     13.11 o 
  -7   1   0        1.17       -2.35     13.77 o 
  -6   1   0       22.58       15.75     13.08 o 
  -5   1   0        6.71        1.15     14.19 o 
  -4   1   0       49.63       37.56     12.38 o 
  -3   1   0       21.61       18.90     12.31 o 
  -2   1   0      153.09      211.47     23.69 o 
  -1   1   0       18.69        9.63     18.22 o 
   1   1   0        3.53       36.52     24.32 o 
   2   1   0      116.00      111.09     14.40 o 
   3   1   0       23.85       21.14     11.89 o 
   4   1   0       28.21       35.70     10.70 o 
   5   1   0       14.02       16.75     11.16 o 
   6   1   0       10.21       20.38     14.04 o 
   7   1   0        3.77        3.85     12.14 o 
  -7   2   0        3.79       15.47     14.81 o 
  -6   2   0        6.45        2.96     14.61 o 
  -5   2   0       18.04       34.14     15.17 o 
  -4   2   0       37.74       23.53     11.10 o 
  -3   2   0       37.92       38.32     14.23 o 
  -2   2   0      241.30      231.63     49.75 o 
  -1   2   0       41.59       32.10     16.53 o 
   0   2   0      938.58     1169.37    144.19 o 
   1   2   0        5.24        8.60     19.32 o 
   2   2   0      992.44     1036.89    157.33 o 
   3   2   0        4.67        1.84     10.07 o 
   4   2   0      446.70      477.73     78.73 o 
   5   2   0       11.71       16.11     13.17 o 
   6   2   0      143.52      177.95     25.67 o 
   7   2   0        6.30       12.71     12.21 o 
   8   2   0       28.27       35.52     12.64 o 
  -7   3   0        4.63        6.67     24.72 o 
  -6   3   0       34.03       33.10     12.64 o 
  -5   3   0        9.04       11.91     11.56 o 
  -4   3   0      248.87      290.73     19.25 o 
  -3   3   0        2.91        4.54     13.52 o 
  -2   3   0      945.29      982.03     97.52 o 
  -1   3   0       18.08       34.79     13.91 o 
   0   3   0     1873.90     1959.97    178.55 o 
   1   3   0      135.57      172.46     23.51 o 
   2   3   0     1341.89     1548.42    220.26 o 
   3   3   0      111.51       95.19     15.05 o 
   4   3   0      442.39      403.64     55.98 o 
   5   3   0       27.38       32.13     11.04 o 
   6   3   0       88.18       95.81     16.32 o 
   7   3   0        2.17       -2.08     11.75 o 
  -6   4   0        3.39       16.20     15.30 o 
  -5   4   0       13.04       26.82     17.32 o 
  -4   4   0       23.44       24.83     13.42 o 
  -3   4   0       32.00       20.65     12.82 o 
  -2   4   0       69.58       73.72     15.64 o 
  -1   4   0       31.27       25.21     12.60 o 
   0   4   0      101.58       77.53     13.81 o 
   1   4   0        1.10       -3.92     15.36 o 
   2   4   0       61.56       73.06     15.35 o 
   3   4   0       12.64        4.76     10.50 o 
   4   4   0       19.51       21.03      9.72 o 
   5   4   0       20.06       12.29     11.31 o 
   6   4   0        4.23       -2.93     11.00 o 
   7   4   0       10.53       14.17     11.66 o 
  -6   5   0       77.77       75.77     18.46 o 
  -5   5   0       47.78       65.12     21.37 o 
  -4   5   0      375.55      426.84     47.09 o 
  -3   5   0      141.22      169.27     20.58 o 
  -2   5   0      990.08     1038.66     71.85 o 
  -1   5   0      221.82      228.52     14.61 o 
   0   5   0     1349.09     1174.74     36.26 o 
   1   5   0      146.89      141.07     14.10 o 
   2   5   0      803.92      733.09     78.78 o 
   3   5   0       31.11       35.06     14.26 o 
   4   5   0      219.29      245.25     41.40 o 
   5   5   0        1.51        6.17      9.02 o 
   6   5   0       32.29       22.66     11.77 o 
   7   5   0        0.04       -7.20     12.09 o 
  -5   6   0       19.17       45.63     21.08 o 
  -4   6   0       27.51       29.13     17.73 o 
  -3   6   0       27.33       38.09     17.10 o 
  -2   6   0       40.71       48.34     15.72 o 
  -1   6   0        8.13       16.82     12.85 o 
   0   6   0       17.78       16.40     10.10 o 
   1   6   0        5.40       -2.38     10.76 o 
   2   6   0        0.45        5.90      9.59 o 
   3   6   0       34.16       25.86     12.23 o 
   4   6   0       12.99       16.42      9.86 o 
   5   6   0       33.13       30.74     12.96 o 
   6   6   0        9.77       17.56     13.91 o 
   7   6   0       15.53       23.79     21.30 o 
  -4   7   0       28.13       15.57     16.30 o 
  -3   7   0       32.26       38.91     16.64 o 
  -2   7   0      117.64      117.21     17.71 o 
  -1   7   0       71.33       71.73     13.02 o 
   0   7   0      250.17      264.26     21.67 o 
   1   7   0       96.12      100.75     14.07 o 
   2   7   0      268.17      298.23     15.07 o 
   3   7   0       76.85       65.37     10.25 o 
   4   7   0      142.46      120.12     16.70 o 
   5   7   0       34.27       33.13     15.43 o 
   6   7   0       35.30       41.99     20.35 o 
  -3   8   0       43.37       60.96     19.84 o 
  -2   8   0       53.31       63.85     18.29 o 
  -1   8   0       67.58       78.95     13.73 o 
   0   8   0       95.98      129.28     16.08 o 
   1   8   0       43.81       50.50     11.57 o 
   2   8   0      103.42      110.63     13.01 o 
   3   8   0        8.62       20.15     10.75 o 
   4   8   0       67.52       75.45     12.94 o 
   5   8   0        0.01       13.51     11.31 o 
   6   8   0       24.79       18.98     12.78 o 
  -2   9   0        0.09        5.92     15.86 o 
  -1   9   0        0.64        5.71     11.82 o 
   0   9   0        0.36       -3.49     15.55 o 
   1   9   0        3.50        2.81     11.16 o 
   2   9   0        0.51       -3.13      9.74 o 
   3   9   0        4.96       11.46     11.02 o 
   4   9   0        0.16       17.59     13.19 o 
   5   9   0        2.27        9.04     11.47 o 
   0  10   0      358.10      422.30     25.35 o 
   1  10   0      308.71      388.69     24.53 o 
   2  10   0      433.44      477.20     42.67 o 
   3  10   0      261.35      202.83     29.84 o 
  -2 -10   1       12.41       11.82     13.03 o 
  -1 -10   1       32.05       33.77     14.18 o 
  -4  -9   1       11.91        5.87     10.61 o 
  -3  -9   1      131.60      130.40     16.46 o 
  -2  -9   1       37.19       37.16     10.87 o 
  -1  -9   1      145.58      159.32     14.07 o 
   0  -9   1       65.63       47.72     15.50 o 
   1  -9   1       81.65       93.38     19.14 o 
   2  -9   1       62.75       59.81     20.18 o 
  -5  -8   1       33.91       46.23     11.95 o 
  -4  -8   1       16.16       27.88     11.90 o 
  -3  -8   1      127.12      139.55     14.31 o 
  -2  -8   1       42.89       47.27      9.41 o 
  -1  -8   1      254.84      254.47     13.98 o 
   0  -8   1       58.91      103.02     15.72 o 
   1  -8   1      256.65      306.25     16.47 o 
   2  -8   1       41.40       62.55     18.50 o 
   3  -8   1      128.19      134.58     19.63 o 
  -6  -7   1        7.57        3.06     14.26 o 
  -5  -7   1       31.19       37.25     10.79 o 
  -4  -7   1       25.07       23.84     10.46 o 
  -3  -7   1      180.78      155.53     22.44 o 
  -2  -7   1       56.33       56.84     11.07 o 
  -1  -7   1      458.66      494.57     35.92 o 
   0  -7   1       69.15       88.45     13.06 o 
   1  -7   1      525.84      627.32     18.97 o 
   2  -7   1       45.05       49.27     16.94 o 
   3  -7   1      291.37      298.79     21.16 o 
   4  -7   1       16.02        4.45     19.27 o 
  -7  -6   1       21.05       31.70     16.66 o 
  -6  -6   1        0.08       11.07     12.35 o 
  -5  -6   1      133.71      136.89     17.30 o 
  -4  -6   1        8.32       12.83     12.49 o 
  -3  -6   1      442.75      441.34     39.56 o 
  -2  -6   1       49.67       73.11     12.06 o 
  -1  -6   1      743.58      766.22    135.51 o 
   0  -6   1       68.47       76.95     13.03 o 
   1  -6   1      577.72      637.48     49.88 o 
   2  -6   1       29.93       29.50     16.79 o 
   3  -6   1      209.06      209.75     33.69 o 
   4  -6   1        3.70       15.24     14.86 o 
   5  -6   1       35.63       34.01     19.58 o 
  -7  -5   1       31.01       36.22     21.20 o 
  -6  -5   1        5.19        3.29     14.36 o 
  -5  -5   1      149.80       98.81     11.31 o 
  -4  -5   1       23.62       19.75     11.43 o 
  -3  -5   1      462.99      561.14     84.11 o 
  -2  -5   1       52.56       50.62      9.81 o 
  -1  -5   1      847.04     1027.36     63.74 o 
   0  -5   1       58.22       61.87     12.02 o 
   1  -5   1      786.92      652.65    100.74 o 
   2  -5   1       27.14       39.26     15.85 o 
   3  -5   1      388.18      441.52     45.78 o 
   4  -5   1        5.98       12.90     12.83 o 
   5  -5   1      111.03       97.98     16.21 o 
   6  -5   1        1.12       -2.47     13.84 o 
  -7  -4   1      162.17      187.98     17.76 o 
  -6  -4   1       16.98       25.29     14.82 o 
  -5  -4   1      610.79      672.48     59.54 o 
  -4  -4   1       20.09       35.87     14.10 o 
  -3  -4   1     1590.83     1721.17    243.15 o 
  -2  -4   1        0.01       38.51     15.07 o 
  -1  -4   1     2615.92     3567.42    227.76 o 
   0  -4   1       77.48      106.59     11.58 o 
   1  -4   1     1953.90     2351.26     71.56 o 
   2  -4   1      154.05      189.13     16.62 o 
   3  -4   1      761.09      767.13    116.93 o 
   4  -4   1       91.22       77.16     12.40 o 
   5  -4   1      222.95      248.16     23.19 o 
   6  -4   1       25.76       37.15     15.53 o 
  -7  -3   1      119.61       99.13     16.66 o 
  -6  -3   1        2.69       -2.35     10.69 o 
  -5  -3   1      809.37      996.22     18.61 o 
  -4  -3   1       15.09       13.92     10.30 o 
  -3  -3   1     3665.57     4111.41    323.04 o 
  -2  -3   1       51.25       50.59     14.18 o 
  -1  -3   1     9101.72    11857.66    903.74 o 
   0  -3   1       77.33       79.84     12.76 o 
   1  -3   1     7685.64     7667.02    602.61 o 
   2  -3   1       46.27       60.34     15.61 o 
   3  -3   1     2433.97     1945.10     73.41 o 
   4  -3   1       18.11       20.48     12.11 o 
   5  -3   1      434.46      530.84     46.86 o 
   6  -3   1        5.24       -1.81     16.69 o 
   7  -3   1       44.96       74.80     20.04 o 
  -7  -2   1      159.87      218.61     37.01 o 
  -6  -2   1        7.57       10.52     11.67 o 
  -5  -2   1     1040.00     1226.88    149.89 o 
  -4  -2   1       10.86       19.53      9.69 o 
  -3  -2   1     4354.22     5075.50    387.82 o 
  -2  -2   1        3.84        8.67     14.98 o 
  -1  -2   1    11731.95    14133.14   3393.37 o 
   0  -2   1        5.58       18.26     19.15 o 
   1  -2   1    10841.03    11549.34   1716.65 o 
   2  -2   1       26.30       21.99     12.19 o 
   3  -2   1     3796.39     3340.79     88.36 o 
   4  -2   1       21.84       18.09     11.46 o 
   5  -2   1      912.17     1177.47    156.19 o 
   6  -2   1        9.91       13.96     12.43 o 
   7  -2   1      145.31      210.55     20.29 o 
  -7  -1   1        6.30       10.00     12.54 o 
  -6  -1   1        1.44        0.62     10.28 o 
  -5  -1   1       60.42       77.15     15.74 o 
  -4  -1   1        4.23        5.60      9.35 o 
  -3  -1   1      511.79      614.19     67.76 o 
  -2  -1   1        1.76        6.75     16.20 o 
  -1  -1   1     2007.56     1539.19    135.33 o 
   1  -1   1     1452.34     1999.63    103.74 o 
   2  -1   1       22.77       28.42     18.86 o 
   3  -1   1      138.64      204.73     18.72 o 
   4  -1   1       19.60        8.84     11.33 o 
   5  -1   1        0.05       15.95     12.68 o 
   6  -1   1        9.42       15.43     11.81 o 
   7  -1   1        1.43       14.75     15.80 o 
  -7   0   1        0.78       13.66     13.48 o 
  -6   0   1       55.31       54.75     14.62 o 
  -5   0   1        4.40       10.13     10.83 o 
  -4   0   1      149.73      164.15     15.45 o 
  -3   0   1        2.79        5.85     13.21 o 
  -2   0   1      199.18      153.42     26.21 o 
  -1   0   1        4.42       -1.47     15.09 o 
   2   0   1      138.85      180.92     28.18 o 
   3   0   1       33.56       34.66     12.22 o 
   4   0   1      120.84      138.61     13.74 o 
   5   0   1       14.28       14.73     11.56 o 
   6   0   1       42.82       44.85     11.07 o 
   7   0   1        4.37        5.34     12.60 o 
  -7   1   1        9.48       20.37     14.32 o 
  -6   1   1        0.02       -4.66     13.68 o 
  -5   1   1       35.04       26.14     10.67 o 
  -4   1   1        0.44        6.39     14.05 o 
  -3   1   1      235.28      238.04     52.14 o 
  -2   1   1        0.03       -7.80     15.44 o 
  -1   1   1     1221.27     1172.81    282.91 o 
   1   1   1     1491.38     1428.26     55.76 o 
   2   1   1      128.00      153.30     29.10 o 
   3   1   1      336.13      431.57     38.32 o 
   4   1   1       70.65       61.54      9.95 o 
   5   1   1       27.81       33.84     13.22 o 
   6   1   1       26.58       34.18     13.88 o 
   7   1   1        3.43       11.35     11.78 o 
   8   1   1        7.31       18.38     16.34 o 
  -7   2   1       16.55        2.12     17.04 o 
  -6   2   1       23.93       34.03     13.56 o 
  -5   2   1      102.05      109.77     35.92 o 
  -4   2   1       73.36       90.62     16.38 o 
  -3   2   1      413.43      389.39     79.89 o 
  -2   2   1      149.95      111.47     14.82 o 
  -1   2   1     1072.27      896.62    100.36 o 
   0   2   1      103.88      106.86     19.13 o 
   1   2   1      923.72     1222.94     89.24 o 
   2   2   1        0.26       12.79     12.37 o 
   3   2   1      189.41      204.74     37.64 o 
   4   2   1       34.19       27.94     11.80 o 
   5   2   1       19.24       22.99      9.44 o 
   6   2   1       29.12       33.98     12.53 o 
   7   2   1        1.76        4.92     10.96 o 
   8   2   1        9.68       18.87     16.65 o 
  -6   3   1        3.36       19.37     17.39 o 
  -5   3   1      138.78      136.44     29.68 o 
  -4   3   1       15.69       18.60     13.07 o 
  -3   3   1      474.63      525.38     36.96 o 
  -2   3   1       45.80       35.34     15.16 o 
  -1   3   1      887.89      829.41     36.02 o 
   0   3   1      100.68      102.27     17.86 o 
   1   3   1      623.87      783.22     92.75 o 
   2   3   1       96.24      102.03     13.54 o 
   3   3   1      127.44      134.96     16.25 o 
   4   3   1       41.32       37.93     12.01 o 
   5   3   1       10.82       20.36     12.68 o 
   6   3   1       12.12       17.75     11.52 o 
   7   3   1        0.14       21.23     12.00 o 
   8   3   1        2.75       13.27     16.93 o 
  -6   4   1       17.71       33.40     18.36 o 
  -5   4   1       44.07       35.43     13.36 o 
  -4   4   1       64.66       63.65     28.04 o 
  -3   4   1      268.33      324.40     22.28 o 
  -2   4   1      140.47      118.54     23.89 o 
  -1   4   1      859.94      833.07     70.46 o 
   0   4   1      215.74      229.48     22.70 o 
   1   4   1     1298.24     1242.57    196.92 o 
   2   4   1      179.61      216.96     21.37 o 
   3   4   1      784.65      625.39     54.29 o 
   4   4   1       69.78       65.53     12.30 o 
   5   4   1      237.75      258.04     62.17 o 
   6   4   1       12.60       18.74     12.23 o 
   7   4   1       34.86       65.89     16.37 o 
  -6   5   1       11.17       27.40     17.58 o 
  -5   5   1        6.50        0.03     14.48 o 
  -4   5   1       43.23       45.31     24.99 o 
  -3   5   1       64.86       58.53     16.63 o 
  -2   5   1      108.74      107.92     14.89 o 
  -1   5   1      282.22      298.63     19.00 o 
   0   5   1      167.51      159.33     22.04 o 
   1   5   1      563.03      583.26     72.97 o 
   2   5   1      139.27      143.83     16.11 o 
   3   5   1      470.48      592.03     43.29 o 
   4   5   1       67.43       66.71      9.69 o 
   5   5   1      194.12      181.12     23.55 o 
   6   5   1       20.54       23.89     14.68 o 
   7   5   1       46.77       52.30     14.11 o 
  -5   6   1      114.55       95.80     46.16 o 
  -4   6   1      222.31      266.63     24.64 o 
  -3   6   1      468.93      479.15     49.94 o 
  -2   6   1      531.24      544.84     41.67 o 
  -1   6   1     1209.55     1354.61     82.63 o 
   0   6   1      718.81      712.96     81.40 o 
   1   6   1     1796.58     2138.30    233.00 o 
   2   6   1      495.89      531.22     55.24 o 
   3   6   1     1398.24     1361.37    136.41 o 
   4   6   1      178.26      223.00     16.18 o 
   5   6   1      628.04      665.38     66.55 o 
   6   6   1       40.72       41.49     16.18 o 
   7   6   1      177.62      202.61     22.01 o 
  -4   7   1      107.25       84.59     20.80 o 
  -3   7   1      581.50      557.33     31.13 o 
  -2   7   1      405.84      403.14     18.03 o 
  -1   7   1     1397.47     1585.51    145.75 o 
   0   7   1      914.45     1109.49     41.66 o 
   1   7   1     1846.80     1689.90     80.53 o 
   2   7   1     1074.58     1225.61     58.40 o 
   3   7   1     1239.07     1094.87     45.41 o 
   4   7   1      637.80      607.11    104.75 o 
   5   7   1      448.20      324.66     16.24 o 
   6   7   1      207.77      154.57     57.81 o 
  -3   8   1      106.93      102.49     24.27 o 
  -2   8   1      245.15      253.49     21.41 o 
  -1   8   1      392.96      434.28     30.17 o 
   0   8   1      493.50      520.38     25.88 o 
   1   8   1      720.01      841.51     80.41 o 
   2   8   1      502.21      520.96     36.97 o 
   3   8   1      664.26      570.60     33.10 o 
   4   8   1      252.32      236.83     24.49 o 
   5   8   1      322.81      225.45     21.12 o 
   6   8   1       62.71       43.25     22.81 o 
  -2   9   1        0.73        4.75     17.23 o 
  -1   9   1        0.76        5.92     11.46 o 
   0   9   1        2.45        2.57     13.37 o 
   1   9   1        0.04        1.85     11.56 o 
   2   9   1        5.88       16.81     12.42 o 
   3   9   1        2.79       12.92      9.42 o 
   4   9   1        7.79        6.94     13.03 o 
   5   9   1        8.46       14.38     16.82 o 
   0  10   1       63.66       61.87     13.49 o 
   1  10   1       64.98       58.69     14.23 o 
   2  10   1       86.37       79.23     15.08 o 
   3  10   1       31.32       21.28     12.19 o 
  -4  -9   2       15.30       19.12     12.47 o 
  -3  -9   2        0.06        3.56     10.87 o 
  -2  -9   2       58.05       62.12     14.81 o 
  -1  -9   2        6.46       21.86     10.98 o 
   0  -9   2       84.12       86.98     15.96 o 
   1  -9   2       14.22       31.35     18.65 o 
   2  -9   2       51.30       64.90     21.52 o 
  -5  -8   2       12.59       16.19     12.48 o 
  -4  -8   2      204.29      204.67     25.92 o 
  -3  -8   2       39.41       59.73     12.79 o 
  -2  -8   2      389.48      374.83     60.32 o 
  -1  -8   2       52.47       68.27     14.09 o 
   0  -8   2      397.44      439.23     59.67 o 
   1  -8   2       28.10       39.65     17.39 o 
   2  -8   2      211.61      239.88     39.81 o 
   3  -8   2        4.50       17.40     16.66 o 
  -6  -7   2        4.77        0.24     13.56 o 
  -5  -7   2       33.39       48.32     15.69 o 
  -4  -7   2       39.27       54.84     11.98 o 
  -3  -7   2       56.11       46.77     10.31 o 
  -2  -7   2      137.49      129.32     17.66 o 
  -1  -7   2       35.47       40.26     11.82 o 
   0  -7   2      216.08      235.18     21.20 o 
   1  -7   2        3.88       18.91     16.35 o 
   2  -7   2      161.90      192.59     27.95 o 
   3  -7   2        1.06        2.90     18.57 o 
   4  -7   2       64.30       35.42     17.14 o 
  -6  -6   2       61.36       67.11     14.02 o 
  -5  -6   2        0.05       -6.86     14.08 o 
  -4  -6   2      161.98      197.85     15.47 o 
  -3  -6   2        1.13        1.66      9.35 o 
  -2  -6   2      251.68      247.21     32.00 o 
  -1  -6   2        9.25       16.28     11.21 o 
   0  -6   2      244.11      266.94     36.31 o 
   1  -6   2       14.72       15.50     14.97 o 
   2  -6   2      159.89      166.82     18.53 o 
   3  -6   2        7.61       24.73     16.38 o 
   4  -6   2       75.05      114.98     26.05 o 
   5  -6   2        1.05       -2.07     19.24 o 
  -7  -5   2        0.54       10.28     19.99 o 
  -6  -5   2      226.41      228.57     42.89 o 
  -5  -5   2        3.71        8.46     12.36 o 
  -4  -5   2      959.86     1046.73    156.22 o 
  -3  -5   2       16.75       28.03     11.62 o 
  -2  -5   2     2181.39     2307.62    186.70 o 
  -1  -5   2       42.98       70.09     13.94 o 
   0  -5   2     2545.96     2208.62    189.69 o 
   1  -5   2       58.82       90.05     14.38 o 
   2  -5   2     1481.83     1221.63    137.56 o 
   3  -5   2       45.32       41.07     13.18 o 
   4  -5   2      455.04      513.22     39.09 o 
   5  -5   2       20.55       14.35     15.51 o 
   6  -5   2       71.46       52.37     14.31 o 
  -7  -4   2        0.98       -8.12     15.18 o 
  -6  -4   2      142.32      178.78     24.19 o 
  -5  -4   2        0.80       11.24     12.18 o 
  -4  -4   2      854.34      824.52    120.74 o 
  -3  -4   2        0.00        9.20     11.16 o 
  -2  -4   2     2701.94     3131.14    264.16 o 
  -1  -4   2        2.46       16.72     10.62 o 
   0  -4   2     3702.93     3682.22    382.09 o 
   1  -4   2        6.16        5.56     12.72 o 
   2  -4   2     1930.86     1844.03    379.26 o 
   3  -4   2        4.94        8.01     14.31 o 
   4  -4   2      482.04      479.84     59.00 o 
   5  -4   2        1.96       11.43     12.68 o 
   6  -4   2       67.83       87.44     18.36 o 
  -7  -3   2        2.95       24.80     13.21 o 
  -6  -3   2        2.53        6.87     10.34 o 
  -5  -3   2       15.54       28.14     10.81 o 
  -4  -3   2       41.03       38.20      8.85 o 
  -3  -3   2       29.93       39.57     15.38 o 
  -2  -3   2      208.10      184.87     26.36 o 
  -1  -3   2       10.20       18.59     12.29 o 
   0  -3   2      497.62      604.03     19.88 o 
   1  -3   2        6.77        8.04     13.07 o 
   2  -3   2      508.13      436.39     67.92 o 
   3  -3   2       29.80       26.84     14.79 o 
   4  -3   2      244.28      292.89     17.02 o 
   5  -3   2       22.16       25.03     12.66 o 
   6  -3   2       54.85       60.90     13.00 o 
   7  -3   2        7.48        6.93     14.25 o 
  -7  -2   2        3.74       16.74     12.46 o 
  -6  -2   2       11.25       17.53     13.66 o 
  -5  -2   2        6.09        6.38      9.14 o 
  -4  -2   2       40.12       61.76     10.52 o 
  -3  -2   2        2.20        1.10      9.52 o 
  -2  -2   2       56.23       65.76     15.16 o 
  -1  -2   2        0.07       -2.04     20.91 o 
   0  -2   2       32.22       43.03     12.89 o 
   1  -2   2        0.83        7.18     16.40 o 
   2  -2   2        8.90       12.84     12.61 o 
   3  -2   2        0.25        2.74     12.09 o 
   4  -2   2        3.95        7.35     13.12 o 
   5  -2   2        0.03        9.91     15.60 o 
   6  -2   2        1.09        6.13     10.44 o 
   7  -2   2        0.01        8.93     15.79 o 
  -7  -1   2        4.66        7.97     13.25 o 
  -6  -1   2        0.06        3.49     11.48 o 
  -5  -1   2        9.52       15.24     11.02 o 
  -4  -1   2        1.42       -0.41     10.84 o 
  -3  -1   2       11.00       11.97      9.11 o 
  -2  -1   2        7.07       12.56     12.03 o 
  -1  -1   2        2.12       12.20     15.40 o 
   0  -1   2        7.70       26.60     22.77 o 
   1  -1   2        0.47        6.31     26.49 o 
   2  -1   2        1.34       -0.32     20.94 o 
   3  -1   2        0.50        5.64     16.33 o 
   4  -1   2        0.30        5.49     10.88 o 
   5  -1   2        4.42       -3.23     12.70 o 
   6  -1   2        0.28        5.67     10.00 o 
   7  -1   2        2.62        7.32     12.65 o 
  -7   0   2       14.02        4.85     12.48 o 
  -6   0   2        0.12       12.35     11.97 o 
  -5   0   2       38.48       42.84     13.30 o 
  -4   0   2        6.24        8.82     10.37 o 
  -3   0   2       37.25       29.34     11.38 o 
  -2   0   2      220.55      233.43     37.83 o 
  -1   0   2        1.50        4.21     18.19 o 
   0   0   2     1276.19     1161.05    364.53 o 
   1   0   2      164.96      127.69     20.80 o 
   2   0   2     1237.65     1768.64     38.50 o 
   3   0   2      168.63      215.57     56.76 o 
   4   0   2      394.65      503.88     19.31 o 
   5   0   2       68.28       61.96     11.86 o 
   6   0   2       99.01       86.84     14.54 o 
   7   0   2       17.78       23.54     10.47 o 
   8   0   2       20.62       29.84     13.31 o 
  -7   1   2        7.89       20.64     19.53 o 
  -6   1   2       43.03       51.89     14.49 o 
  -5   1   2       32.89       40.54     13.22 o 
  -4   1   2      149.38      196.39     17.12 o 
  -3   1   2      109.08       81.85     12.51 o 
  -2   1   2      417.38      316.85     15.96 o 
  -1   1   2      186.93      219.77     26.84 o 
   0   1   2      666.22      441.46     49.16 o 
   1   1   2       36.09       29.00     26.83 o 
   2   1   2      296.44      214.19     21.53 o 
   3   1   2        4.92        8.29     14.64 o 
   4   1   2       57.07       58.35     14.05 o 
   5   1   2        7.51        9.14     12.49 o 
   6   1   2       14.64       22.54      9.77 o 
   7   1   2        1.97        0.56     10.34 o 
   8   1   2        5.59       13.22     13.48 o 
  -7   2   2       70.46       83.56     21.63 o 
  -6   2   2      139.58      151.24     32.87 o 
  -5   2   2      324.11      405.00     20.92 o 
  -4   2   2      847.12      843.44    147.67 o 
  -3   2   2      994.08     1088.34     63.59 o 
  -2   2   2     3588.45     3373.50    650.91 o 
  -1   2   2     2020.35     1809.98    206.70 o 
   0   2   2     9663.15    10977.86    214.13 o 
   1   2   2     1633.53     1430.22    451.43 o 
   2   2   2     8310.22     8647.38   1319.11 o 
   3   2   2      403.51      529.25     24.86 o 
   4   2   2     2925.88     2662.86    297.86 o 
   5   2   2       67.28       78.64     15.03 o 
   6   2   2      694.75      827.07    119.13 o 
   7   2   2        7.48       11.42     12.74 o 
   8   2   2      104.31      181.81     18.93 o 
  -6   3   2       21.78       25.70     19.57 o 
  -5   3   2       45.12       42.56     25.95 o 
  -4   3   2       76.95       65.42     19.30 o 
  -3   3   2      137.28      151.93     17.84 o 
  -2   3   2      253.08      236.67     34.67 o 
  -1   3   2      247.89      201.50     17.77 o 
   0   3   2      613.17      574.13    115.04 o 
   1   3   2      152.10      151.16     41.24 o 
   2   3   2      553.88      500.86     38.36 o 
   3   3   2       14.66       12.45     10.48 o 
   4   3   2      205.28      195.62     29.99 o 
   5   3   2        0.11        2.08     10.87 o 
   6   3   2       54.33       67.24     14.24 o 
   7   3   2        0.41        5.53     14.62 o 
   8   3   2       10.96       10.81     16.65 o 
  -6   4   2        2.39       35.63     20.68 o 
  -5   4   2       42.22       62.47     19.92 o 
  -4   4   2        6.70       26.42     17.71 o 
  -3   4   2       91.17       77.04     16.59 o 
  -2   4   2       12.51       18.99     15.43 o 
  -1   4   2       80.29       63.10     15.45 o 
   0   4   2       37.45       27.02     14.17 o 
   1   4   2       11.37       17.23     14.25 o 
   2   4   2      105.30       91.64     15.29 o 
   3   4   2        2.47        5.75     10.90 o 
   4   4   2      135.27      128.69     14.61 o 
   5   4   2        4.48       10.54     11.09 o 
   6   4   2       85.16      104.42     15.13 o 
   7   4   2        1.21        3.07     11.48 o 
   8   4   2       26.78       48.62     18.16 o 
  -5   5   2       68.37       75.00     23.49 o 
  -4   5   2      298.16      265.00     50.44 o 
  -3   5   2      354.44      379.42     24.36 o 
  -2   5   2     1100.23     1054.64     77.94 o 
  -1   5   2     1043.83      991.02     39.16 o 
   0   5   2     2374.34     2799.77    153.72 o 
   1   5   2     1542.22     1564.90    190.98 o 
   2   5   2     2537.83     1990.15     53.22 o 
   3   5   2     1007.06      800.06     39.15 o 
   4   5   2     1331.12     1489.64    160.17 o 
   5   5   2      331.15      372.35     68.35 o 
   6   5   2      400.34      345.70     60.58 o 
   7   5   2       58.63       85.30     18.36 o 
  -5   6   2       37.29       43.31     22.94 o 
  -4   6   2      112.46      123.50     23.39 o 
  -3   6   2      170.48      210.02     22.81 o 
  -2   6   2      467.98      433.79     24.25 o 
  -1   6   2      459.94      474.39     21.36 o 
   0   6   2      991.96     1117.33     62.90 o 
   1   6   2      639.50      654.24     54.80 o 
   2   6   2      954.64      793.89     49.62 o 
   3   6   2      399.28      416.56     56.88 o 
   4   6   2      426.02      485.40     89.22 o 
   5   6   2      117.81      133.97     25.63 o 
   6   6   2      103.02      147.54     25.46 o 
   7   6   2       18.06       28.79     15.02 o 
  -4   7   2       88.36       82.19     23.48 o 
  -3   7   2      117.87      121.33     22.30 o 
  -2   7   2      304.53      231.55     28.87 o 
  -1   7   2      300.70      327.35     17.50 o 
   0   7   2      532.46      568.95     31.84 o 
   1   7   2      419.66      366.87     13.46 o 
   2   7   2      430.61      446.60     24.49 o 
   3   7   2      292.57      330.77     31.03 o 
   4   7   2      153.35      113.55     16.06 o 
   5   7   2      107.09      107.52     19.34 o 
   6   7   2       25.87       24.24     13.51 o 
   7   7   2       24.05       17.49     17.43 o 
  -3   8   2       60.62       49.89     22.30 o 
  -2   8   2       15.47       21.49     15.56 o 
  -1   8   2       91.16       89.67     16.76 o 
   0   8   2       51.79       60.50     13.72 o 
   1   8   2       85.10       80.56     11.03 o 
   2   8   2       96.13      104.48     12.36 o 
   3   8   2       46.20       42.70     10.22 o 
   4   8   2       87.86       64.80     13.10 o 
   5   8   2       16.28       11.97     15.28 o 
   6   8   2       43.70       37.63     16.89 o 
  -2   9   2        0.24       -5.61     21.61 o 
  -1   9   2        1.33        4.14     16.76 o 
   0   9   2        0.00       10.42     16.80 o 
   1   9   2        1.42        7.74     13.87 o 
   2   9   2        0.85       -4.87     13.03 o 
   3   9   2        2.99       11.64     12.54 o 
   4   9   2        1.71        2.44     13.53 o 
   5   9   2        4.50        0.37     14.17 o 
   0  10   2      122.81      102.08     16.90 o 
   1  10   2      355.28      266.09     20.18 o 
   2  10   2      131.94      132.16     17.04 o 
   3  10   2      246.45      227.88     29.49 o 
   4  10   2       77.08       66.39     15.23 o 
  -3  -9   3      148.42      129.23     12.94 o 
  -2  -9   3        7.83        2.47     11.14 o 
  -1  -9   3      174.38      183.35     24.94 o 
   0  -9   3       20.00       16.97     16.27 o 
   1  -9   3      126.39      146.15     19.63 o 
  -4  -8   3       12.74       10.66     10.17 o 
  -3  -8   3       54.64       64.30     12.13 o 
  -2  -8   3       13.52       12.03     10.36 o 
  -1  -8   3       75.66       65.12     11.13 o 
   0  -8   3        7.40       17.69     12.25 o 
   1  -8   3       52.28       55.78     15.68 o 
   2  -8   3        2.56        4.42     16.65 o 
   3  -8   3       18.14       38.08     18.16 o 
  -5  -7   3      449.45      472.42     69.23 o 
  -4  -7   3        2.95        4.07     12.03 o 
  -3  -7   3     1441.83     1418.36    175.17 o 
  -2  -7   3       20.70       34.50     10.97 o 
  -1  -7   3     2399.07     2634.23    299.84 o 
   0  -7   3       56.16       55.39     11.27 o 
   1  -7   3     2037.63     2049.12    264.36 o 
   2  -7   3       72.09       86.03     18.06 o 
   3  -7   3      902.13      949.43    138.27 o 
   4  -7   3       47.70       57.37     17.21 o 
  -6  -6   3        0.14        5.42     13.44 o 
  -5  -6   3       54.45       55.37     15.81 o 
  -4  -6   3        0.06       -2.75     12.46 o 
  -3  -6   3      186.73      197.34     20.91 o 
  -2  -6   3        0.06       12.25     10.34 o 
  -1  -6   3      409.23      403.71     41.92 o 
   0  -6   3        0.39        2.95      8.78 o 
   1  -6   3      490.33      557.62     37.36 o 
   2  -6   3        1.06        6.52     12.76 o 
   3  -6   3      314.02      332.81     20.99 o 
   4  -6   3        1.18       -0.18     18.03 o 
   5  -6   3      112.14      118.88     21.19 o 
  -6  -5   3        1.71       11.67     13.17 o 
  -5  -5   3        0.04       10.32     10.16 o 
  -4  -5   3        4.96        3.75     13.47 o 
  -3  -5   3        7.05       14.65      9.25 o 
  -2  -5   3        3.99        6.10      8.48 o 
  -1  -5   3       58.80       47.74     11.51 o 
   0  -5   3        0.15        4.04      9.27 o 
   1  -5   3      158.76      170.53     25.98 o 
   2  -5   3        1.96       12.13     10.55 o 
   3  -5   3      167.23      172.11     28.19 o 
   4  -5   3        4.23        4.84     11.96 o 
   5  -5   3       78.04       83.25     18.06 o 
   6  -5   3        2.40       10.52     15.11 o 
  -7  -4   3       13.30       22.72     19.86 o 
  -6  -4   3        7.69       11.19     14.83 o 
  -5  -4   3       55.22       54.82     22.17 o 
  -4  -4   3        6.79       13.31     13.85 o 
  -3  -4   3      168.46      199.42     26.77 o 
  -2  -4   3        0.01        8.09      9.60 o 
  -1  -4   3      347.33      363.64     73.72 o 
   0  -4   3       10.77        7.75     10.64 o 
   1  -4   3      365.03      487.53     22.06 o 
   2  -4   3       14.09        9.34     10.52 o 
   3  -4   3      208.36      270.90     16.23 o 
   4  -4   3        3.82       11.96     14.86 o 
   5  -4   3       86.52       78.77     16.91 o 
   6  -4   3        0.36       10.15     13.55 o 
  -7  -3   3       22.68       35.72     12.92 o 
  -6  -3   3        1.50        3.34      9.41 o 
  -5  -3   3      131.71      142.90     37.31 o 
  -4  -3   3        2.15       17.36     13.54 o 
  -3  -3   3      597.44      792.19     34.26 o 
  -2  -3   3        1.47       20.92     12.29 o 
  -1  -3   3     1673.82     1964.22    248.58 o 
   0  -3   3       53.72       66.80     12.19 o 
   1  -3   3     1897.57     2072.14    213.23 o 
   2  -3   3      123.71      155.02     15.06 o 
   3  -3   3      856.56      766.90     50.16 o 
   4  -3   3       97.10      103.09     18.03 o 
   5  -3   3      218.07      208.73     54.17 o 
   6  -3   3       38.57       36.78     12.86 o 
   7  -3   3       35.44       42.75     15.50 o 
  -7  -2   3       30.39       23.54     12.58 o 
  -6  -2   3       23.92       31.66      9.99 o 
  -5  -2   3      144.92      155.36     18.57 o 
  -4  -2   3       66.52       62.95     10.38 o 
  -3  -2   3      376.34      407.25     65.18 o 
  -2  -2   3       89.40      106.89     14.89 o 
  -1  -2   3      492.81      596.28     22.07 o 
   0  -2   3       25.13       26.13     12.17 o 
   1  -2   3      206.64      277.96     20.71 o 
   2  -2   3        2.66        5.23     13.39 o 
   3  -2   3       21.31       15.84     13.26 o 
   4  -2   3       11.06        9.30     12.90 o 
   5  -2   3        0.02       -5.22     12.38 o 
   6  -2   3        4.00        3.54     12.71 o 
   7  -2   3        0.83       -1.59     10.59 o 
  -7  -1   3       10.28       11.31     18.18 o 
  -6  -1   3       22.25       25.54     11.78 o 
  -5  -1   3       94.19      101.88     17.86 o 
  -4  -1   3       97.99       96.73     10.56 o 
  -3  -1   3      508.03      472.57     47.16 o 
  -2  -1   3      253.38      285.06     40.73 o 
  -1  -1   3     1763.11     1725.70     46.16 o 
   0  -1   3      298.80      275.29     40.20 o 
   1  -1   3     2476.85     2603.45    648.08 o 
   2  -1   3       95.73       82.57     19.48 o 
   3  -1   3     1164.24      959.73     20.38 o 
   4  -1   3       10.62       12.57     12.30 o 
   5  -1   3      289.11      238.90     13.94 o 
   6  -1   3        0.16        9.21     12.47 o 
   7  -1   3       35.87       48.46     11.74 o 
  -7   0   3       67.42       62.68     15.16 o 
  -6   0   3       23.98       24.39     13.60 o 
  -5   0   3      500.72      545.96    109.20 o 
  -4   0   3      119.41      117.08     13.36 o 
  -3   0   3     2357.72     2334.10    369.30 o 
  -2   0   3      480.14      470.74     81.84 o 
  -1   0   3     7424.61     7677.61   3494.88 o 
   0   0   3     1457.09     1637.27    474.97 o 
   1   0   3     9403.75    10233.12   2149.50 o 
   2   0   3     1463.18     1680.19    396.58 o 
   3   0   3     3823.86     4303.16   1014.85 o 
   4   0   3      608.78      550.00     16.80 o 
   5   0   3      982.68     1136.68    294.02 o 
   6   0   3      167.69      143.16     11.91 o 
   7   0   3      172.80      253.85     38.16 o 
   8   0   3       31.55       39.65     13.64 o 
  -7   1   3       27.76       23.17     19.54 o 
  -6   1   3       16.80       15.24     13.60 o 
  -5   1   3      116.42      129.19     27.81 o 
  -4   1   3       72.14       74.71     30.32 o 
  -3   1   3      346.51      350.24     39.14 o 
  -2   1   3      177.39      134.49     12.87 o 
  -1   1   3      829.06     1050.72     42.33 o 
   0   1   3      280.93      273.40     41.06 o 
   1   1   3     1111.86     1060.59     55.63 o 
   2   1   3      163.58      169.04     49.85 o 
   3   1   3      641.89      618.19    198.70 o 
   4   1   3       42.28       67.68     17.15 o 
   5   1   3      263.04      244.60     46.07 o 
   6   1   3        8.73        7.98     12.81 o 
   7   1   3       75.07       76.42     12.49 o 
   8   1   3        2.04       -4.83     13.70 o 
  -6   2   3        2.37        6.24     14.57 o 
  -5   2   3       27.92       32.49     13.51 o 
  -4   2   3        2.70        8.98     15.09 o 
  -3   2   3       81.28       87.82     17.45 o 
  -2   2   3        0.14        6.20     13.33 o 
  -1   2   3      124.28      146.85     20.61 o 
   0   2   3       27.46       22.03     23.51 o 
   1   2   3       84.40       77.68     26.23 o 
   2   2   3       68.70       60.72     21.86 o 
   3   2   3       21.32       29.55     15.70 o 
   4   2   3       40.76       54.53     16.52 o 
   5   2   3        2.95        6.36      9.58 o 
   6   2   3        9.95       19.76     10.16 o 
   7   2   3        0.10        3.83     14.30 o 
   8   2   3        0.64       -0.25     15.36 o 
  -6   3   3       11.94       31.87     26.31 o 
  -5   3   3      170.21      163.47     33.91 o 
  -4   3   3      153.14      206.32     21.32 o 
  -3   3   3     1085.90     1175.42     47.07 o 
  -2   3   3      872.34      885.56    123.64 o 
  -1   3   3     3857.22     3559.07    369.10 o 
   0   3   3     2462.92     2137.49     91.86 o 
   1   3   3     6011.25     4261.49    767.12 o 
   2   3   3     2454.35     2728.21    302.24 o 
   3   3   3     3301.17     3611.89    136.75 o 
   4   3   3      904.68      947.90     36.19 o 
   5   3   3      913.38      742.93    182.88 o 
   6   3   3      173.06      176.34     27.28 o 
   7   3   3      152.43      171.14     23.12 o 
   8   3   3       17.17       28.56     12.09 o 
  -6   4   3       33.05       34.76     18.52 o 
  -5   4   3       52.80       56.91     21.58 o 
  -4   4   3      145.94      128.56     17.30 o 
  -3   4   3      305.06      323.73     26.99 o 
  -2   4   3      456.97      460.96     58.42 o 
  -1   4   3     1037.06      880.47     56.97 o 
   0   4   3      872.00      653.87     69.01 o 
   1   4   3     1601.41     2007.48     46.61 o 
   2   4   3      666.91      884.97    137.30 o 
   3   4   3      868.44     1118.96    134.75 o 
   4   4   3      187.71      187.48     24.17 o 
   5   4   3      218.09      232.93     36.79 o 
   6   4   3       26.51       23.10     10.90 o 
   7   4   3       36.14       36.32     11.57 o 
   8   4   3        2.60      -12.29     13.84 o 
  -5   5   3       33.55       39.38     23.17 o 
  -4   5   3       30.12       24.55     19.81 o 
  -3   5   3      126.08      140.47     22.30 o 
  -2   5   3       85.15       83.57     16.38 o 
  -1   5   3      213.53      181.31     18.06 o 
   0   5   3      128.11       85.15     15.30 o 
   1   5   3      146.44      100.15     18.75 o 
   2   5   3       98.18       71.58     20.99 o 
   3   5   3       28.67       38.95     14.58 o 
   4   5   3       43.04       45.42     12.82 o 
   5   5   3        0.15        0.27     11.26 o 
   6   5   3       12.50       11.34     12.94 o 
   7   5   3        1.49        7.88     13.64 o 
  -5   6   3        6.88       17.08     23.29 o 
  -4   6   3       14.95        7.13     17.38 o 
  -3   6   3       17.63       22.49     19.37 o 
  -2   6   3        8.75       12.05     14.84 o 
  -1   6   3       22.07       19.09     14.86 o 
   0   6   3        0.75       16.48     19.74 o 
   1   6   3        7.54       24.49     22.12 o 
   2   6   3       19.35       16.73     13.26 o 
   3   6   3        0.20        4.79     13.17 o 
   4   6   3       21.00       18.73     14.74 o 
   5   6   3        3.14       16.96     15.35 o 
   6   6   3        8.83        0.23     12.92 o 
   7   6   3        1.36        2.62     12.65 o 
  -4   7   3       29.06       24.63     23.07 o 
  -3   7   3       17.05        5.64     20.16 o 
  -2   7   3       76.14       57.78     14.48 o 
  -1   7   3       56.75       61.26     17.22 o 
   0   7   3      152.14      168.84     41.88 o 
   1   7   3      114.78      128.64     25.76 o 
   2   7   3      196.98      212.52     32.93 o 
   3   7   3      114.00      110.08     15.56 o 
   4   7   3      151.57      159.90     22.17 o 
   5   7   3       58.57       46.52     15.34 o 
   6   7   3       73.10       54.51     14.71 o 
   7   7   3       18.19       13.60     15.53 o 
  -3   8   3       60.44       46.03     25.39 o 
  -2   8   3      507.82      355.82     31.87 o 
  -1   8   3      198.38      173.50     20.84 o 
   0   8   3      795.26      899.59     36.78 o 
   1   8   3      344.14      499.73     30.77 o 
   2   8   3      649.56      464.79     34.63 o 
   3   8   3      326.38      246.85     23.85 o 
   4   8   3      276.10      241.98     16.46 o 
   5   8   3      174.01      165.84     29.18 o 
   6   8   3       62.91       79.61     21.81 o 
  -2   9   3        4.21        7.47     16.76 o 
  -1   9   3        0.12        0.33     20.02 o 
   0   9   3       10.72       13.75     24.31 o 
   1   9   3        1.96        4.83     17.75 o 
   2   9   3       16.21       21.76     15.93 o 
   3   9   3        8.13       10.81     18.08 o 
   4   9   3       12.93        8.52     15.87 o 
   5   9   3        7.83       17.16     17.32 o 
   0  10   3      127.24      155.23     29.04 o 
   1  10   3       38.79       20.30     18.75 o 
   2  10   3      172.10      137.75     22.49 o 
   3  10   3       62.53       59.76     22.75 o 
   4  10   3      121.54       78.73     17.58 o 
  -2  -9   4      264.19      262.15     33.71 o 
  -1  -9   4       14.19       24.94     22.85 o 
   0  -9   4      280.97      260.89     38.65 o 
  -4  -8   4       53.97       42.35     11.68 o 
  -3  -8   4        1.92        4.69     11.46 o 
  -2  -8   4      153.30      160.87     15.91 o 
  -1  -8   4        0.98        2.84     12.57 o 
   0  -8   4      254.82      293.93     22.43 o 
   1  -8   4        0.00        5.72     17.45 o 
   2  -8   4      232.46      220.12     38.84 o 
   3  -8   4        0.47       19.33     17.81 o 
  -5  -7   4        1.39       14.87     11.21 o 
  -4  -7   4       71.13       82.06     13.14 o 
  -3  -7   4        0.56        5.86      9.43 o 
  -2  -7   4      225.01      263.78     13.93 o 
  -1  -7   4        0.54       27.57     13.66 o 
   0  -7   4      378.93      407.06     20.82 o 
   1  -7   4        4.80       18.45     13.13 o 
   2  -7   4      327.92      375.64     47.87 o 
   3  -7   4        6.68        4.73     16.72 o 
   4  -7   4      152.48      167.05     22.01 o 
  -5  -6   4        2.67        4.25     12.25 o 
  -4  -6   4        9.30       16.98     11.18 o 
  -3  -6   4        5.38        6.83      8.99 o 
  -2  -6   4       30.59       33.65     11.50 o 
  -1  -6   4        1.66        4.70     11.37 o 
   0  -6   4       39.35       53.50     12.11 o 
   1  -6   4        2.58       22.22     13.11 o 
   2  -6   4       16.80       26.93     12.81 o 
   3  -6   4       15.60       24.40     16.31 o 
   4  -6   4        0.81        9.14     16.65 o 
   5  -6   4       16.45       16.36     19.13 o 
  -6  -5   4        0.00       -1.24     12.42 o 
  -5  -5   4        3.36       -0.19     13.39 o 
  -4  -5   4        2.04       17.34     11.38 o 
  -3  -5   4        5.23        6.82      9.16 o 
  -2  -5   4       24.38       28.20     12.77 o 
  -1  -5   4        0.62        5.68      8.85 o 
   0  -5   4       79.67       84.82     10.96 o 
   1  -5   4        4.31        6.97      8.96 o 
   2  -5   4       98.83       97.56     12.45 o 
   3  -5   4       13.79       18.58     12.38 o 
   4  -5   4       55.33       56.98     14.22 o 
   5  -5   4        9.08       15.56     17.16 o 
   6  -5   4       15.96        0.71     15.97 o 
  -6  -4   4       21.90       22.16     13.06 o 
  -5  -4   4        3.44       24.75     14.39 o 
  -4  -4   4       35.68       45.16     11.76 o 
  -3  -4   4        2.05       14.35     11.09 o 
  -2  -4   4       12.59       12.17      8.83 o 
  -1  -4   4        0.09       -1.20      9.49 o 
   0  -4   4        2.35        6.00      9.83 o 
   1  -4   4        2.02        7.37     11.18 o 
   2  -4   4       14.31       10.28     13.20 o 
   3  -4   4        0.61       16.08     13.70 o 
   4  -4   4        4.76       -1.54     11.89 o 
   5  -4   4        0.27       -3.52     15.96 o 
   6  -4   4        0.05        2.23     16.53 o 
  -6  -3   4      249.66      333.45     20.38 o 
  -5  -3   4       60.09       72.07     11.31 o 
  -4  -3   4     1250.46     1207.35    223.83 o 
  -3  -3   4      202.91      202.03     40.92 o 
  -2  -3   4     3792.19     3393.48    506.63 o 
  -1  -3   4      459.41      429.54     97.60 o 
   0  -3   4     6160.14     5597.97    581.91 o 
   1  -3   4      569.32      628.53     89.19 o 
   2  -3   4     4523.65     3950.09    314.58 o 
   3  -3   4      330.30      407.52     20.99 o 
   4  -3   4     1734.38     1316.75     31.77 o 
   5  -3   4      104.94       96.84     12.64 o 
   6  -3   4      393.75      370.19     77.70 o 
   7  -3   4       21.16       30.34     17.02 o 
  -6  -2   4        3.02        6.63     13.77 o 
  -5  -2   4       12.56       11.77     13.76 o 
  -4  -2   4       65.33       71.49     12.60 o 
  -3  -2   4       51.31       61.71     13.33 o 
  -2  -2   4      335.07      270.98     47.76 o 
  -1  -2   4      109.60       87.50     21.85 o 
   0  -2   4      713.65      659.51     79.72 o 
   1  -2   4      101.86      100.65     16.16 o 
   2  -2   4      553.42      519.52     15.84 o 
   3  -2   4       44.10       49.98     13.45 o 
   4  -2   4      184.37      213.40     34.05 o 
   5  -2   4       11.89       22.93     12.66 o 
   6  -2   4       27.99       32.46     11.54 o 
   7  -2   4        1.52       10.03     16.73 o 
  -7  -1   4       16.76       47.97     18.21 o 
  -6  -1   4        1.74        9.89      9.98 o 
  -5  -1   4       90.87      121.02     13.40 o 
  -4  -1   4       26.02       37.80     12.98 o 
  -3  -1   4      252.43      190.11     37.46 o 
  -2  -1   4      173.30      176.38     65.96 o 
  -1  -1   4      336.00      402.88     20.44 o 
   0  -1   4      648.42      721.02    148.81 o 
   1  -1   4      131.00      202.55     20.76 o 
   2  -1   4      932.59      833.09     19.46 o 
   3  -1   4        6.45       11.24     10.59 o 
   4  -1   4      569.42      590.48     91.36 o 
   5  -1   4        1.26        1.09     14.72 o 
   6  -1   4      196.32      171.89     37.37 o 
   7  -1   4        2.27        3.21     13.37 o 
  -6   0   4       97.67       93.59     13.66 o 
  -5   0   4       48.64       40.31     10.39 o 
  -4   0   4      682.57      816.53     96.12 o 
  -3   0   4      362.54      297.64     18.57 o 
  -2   0   4     3021.34     2442.44     34.82 o 
  -1   0   4     1511.95     1960.23     44.34 o 
   0   0   4     7106.96     5257.23     70.65 o 
   1   0   4     2349.15     2886.91     83.58 o 
   2   0   4     5563.59     6919.58     52.69 o 
   3   0   4     1112.65     1181.31    281.23 o 
   4   0   4     1757.86     1779.01    472.87 o 
   5   0   4      254.28      265.26     94.27 o 
   6   0   4      355.96      357.06     19.84 o 
   7   0   4       32.40       23.76     11.77 o 
   8   0   4       49.40       55.10     16.14 o 
  -6   1   4        4.82       14.05     14.21 o 
  -5   1   4       25.20       25.97     14.11 o 
  -4   1   4       67.40       64.79     13.80 o 
  -3   1   4      138.58      137.23     12.32 o 
  -2   1   4      370.67      284.92     66.88 o 
  -1   1   4      399.53      298.34     22.49 o 
   0   1   4     1044.65      976.52     42.97 o 
   1   1   4      477.08      360.43     88.40 o 
   2   1   4     1128.42      934.77    256.24 o 
   3   1   4      169.06      130.49     45.20 o 
   4   1   4      527.03      511.69    122.04 o 
   5   1   4       18.70       20.54     17.84 o 
   6   1   4      147.40      173.12     20.78 o 
   7   1   4        0.00        0.01     10.46 o 
   8   1   4       24.46       20.04     11.10 o 
  -6   2   4        8.09        6.02     12.92 o 
  -5   2   4       19.50       24.72     12.32 o 
  -4   2   4       66.30       74.31     14.07 o 
  -3   2   4       67.35       60.03     15.41 o 
  -2   2   4      230.43      206.39     49.44 o 
  -1   2   4      120.96      144.85     26.95 o 
   0   2   4      319.35      328.84     40.24 o 
   1   2   4       74.99       71.86     20.92 o 
   2   2   4       89.96       72.12     20.33 o 
   3   2   4        8.26       11.30     13.77 o 
   4   2   4        0.01        4.30     17.22 o 
   5   2   4        0.15       -3.47     10.81 o 
   6   2   4       13.15       19.51     12.75 o 
   7   2   4        0.92       14.87     11.45 o 
   8   2   4        9.34       19.87     15.41 o 
  -6   3   4       42.69       57.56     22.50 o 
  -5   3   4       28.82       19.87     19.83 o 
  -4   3   4      219.84      249.18     32.50 o 
  -3   3   4      151.97      156.92     27.18 o 
  -2   3   4      716.90      731.02     36.23 o 
  -1   3   4      572.38      658.78     36.51 o 
   0   3   4     1349.72     1238.34    212.90 o 
   1   3   4     1052.56      664.34     33.93 o 
   2   3   4      956.51      815.64    142.07 o 
   3   3   4      685.38      788.16     61.54 o 
   4   3   4      249.03      218.91     39.24 o 
   5   3   4      223.19      256.08     33.82 o 
   6   3   4       38.00       34.02     10.92 o 
   7   3   4       52.26       27.39     12.21 o 
   8   3   4        4.72        5.97     12.28 o 
  -5   4   4      101.38      116.41     24.01 o 
  -4   4   4       72.11       78.21     20.53 o 
  -3   4   4      394.38      438.86     45.48 o 
  -2   4   4      410.06      330.12     42.98 o 
  -1   4   4     1005.95     1025.82     67.26 o 
   0   4   4     1184.21     1243.92    180.06 o 
   1   4   4     1417.85     1226.43     38.33 o 
   2   4   4     1387.18     1573.66    253.30 o 
   3   4   4      885.26      874.64     66.44 o 
   4   4   4      656.16      543.53    117.19 o 
   5   4   4      283.30      313.50     44.99 o 
   6   4   4      158.30      164.96     31.50 o 
   7   4   4       55.50       67.22     16.64 o 
   8   4   4       20.05       53.19     16.58 o 
  -5   5   4       22.63       36.52     22.84 o 
  -4   5   4       16.17       27.27     16.49 o 
  -3   5   4       97.21       93.36     22.20 o 
  -2   5   4       51.32       38.87     15.62 o 
  -1   5   4      187.29      139.34     18.57 o 
   0   5   4       83.53       84.40     24.40 o 
   1   5   4      140.14      134.01     25.40 o 
   2   5   4       73.76       68.97     24.17 o 
   3   5   4       27.48       18.70     12.58 o 
   4   5   4       37.90       29.13     14.75 o 
   5   5   4        0.01        7.79     12.24 o 
   6   5   4       10.73       16.32     13.31 o 
   7   5   4        3.68       -0.20     16.31 o 
  -4   6   4       31.02       22.09     21.87 o 
  -3   6   4      161.45      167.77     23.42 o 
  -2   6   4      113.20       95.62     17.71 o 
  -1   6   4      375.33      329.05     21.44 o 
   0   6   4      229.75      257.19     27.13 o 
   1   6   4      471.44      576.48     29.86 o 
   2   6   4      250.02      297.43     26.31 o 
   3   6   4      303.23      248.78     28.22 o 
   4   6   4      150.51      142.27     17.01 o 
   5   6   4      109.28      124.31     17.27 o 
   6   6   4       55.73       60.20     16.60 o 
   7   6   4       26.64       36.60     14.38 o 
  -4   7   4       44.57       41.37     24.39 o 
  -3   7   4      227.48      201.98     27.88 o 
  -2   7   4      170.37      153.27     19.88 o 
  -1   7   4      750.67      682.62    102.83 o 
   0   7   4      400.41      476.51     34.32 o 
   1   7   4     1364.80     1490.54     45.16 o 
   2   7   4      514.15      672.07     32.41 o 
   3   7   4     1289.22     1036.76     37.57 o 
   4   7   4      346.83      306.63     21.66 o 
   5   7   4      635.40      510.90     81.68 o 
   6   7   4      126.68      113.41     16.63 o 
   7   7   4      171.47      180.49     21.37 o 
  -3   8   4        0.02        0.16     22.31 o 
  -2   8   4        0.30        8.97     18.94 o 
  -1   8   4        1.50        7.01     18.57 o 
   0   8   4        2.45       -1.73     24.40 o 
   1   8   4        6.40       18.21     19.03 o 
   2   8   4        9.53        9.65     24.95 o 
   3   8   4        6.89        8.50     16.27 o 
   4   8   4        7.95        7.50     17.19 o 
   5   8   4        1.92       11.61     19.12 o 
   6   8   4        2.21       -5.38     15.91 o 
  -2   9   4        0.14       -2.58     17.74 o 
  -1   9   4        2.80       10.74     24.22 o 
   0   9   4        0.97       11.20     25.67 o 
   1   9   4        2.30        5.01     27.13 o 
   2   9   4        0.64       23.94     25.13 o 
   3   9   4        0.28       16.30     17.84 o 
   4   9   4        0.00        4.95     18.99 o 
   5   9   4        0.32        7.09     17.47 o 
   0  10   4       12.47       43.97     28.41 o 
   1  10   4       81.95       53.44     28.22 o 
   2  10   4        3.58       23.31     27.86 o 
   3  10   4      105.51      107.43     28.86 o 
   4  10   4        0.04       10.13     17.77 o 
  -3  -8   5      239.72      210.30     28.84 o 
  -2  -8   5        5.01       -0.35     15.78 o 
  -1  -8   5      396.78      422.86     58.72 o 
   0  -8   5        1.24       18.23     18.96 o 
   1  -8   5      364.04      327.88     40.95 o 
   2  -8   5        0.48       17.63     14.34 o 
  -4  -7   5       24.04       20.86     11.98 o 
  -3  -7   5       12.48       22.30     11.98 o 
  -2  -7   5       13.99       18.53      9.25 o 
  -1  -7   5        0.77       14.99     13.86 o 
   0  -7   5        0.08       10.75     14.47 o 
   1  -7   5        2.73        6.63     14.46 o 
   2  -7   5        7.28        4.25     15.28 o 
   3  -7   5        3.91        1.92     18.86 o 
  -5  -6   5        1.61       14.08     10.49 o 
  -4  -6   5        5.74        6.71     10.22 o 
  -3  -6   5       18.79       23.58     10.84 o 
  -2  -6   5        9.84       23.04     13.09 o 
  -1  -6   5       63.28       66.42     15.62 o 
   0  -6   5       10.37       17.14     12.98 o 
   1  -6   5       82.18      102.44     14.18 o 
   2  -6   5        4.88       18.84     12.80 o 
   3  -6   5       43.84       45.30     16.62 o 
   4  -6   5        0.50       14.66     15.53 o 
   5  -6   5        9.37        4.52     19.96 o 
  -5  -5   5      364.01      302.12     15.32 o 
  -4  -5   5      157.39      148.88     10.53 o 
  -3  -5   5     1460.77     1611.12    134.21 o 
  -2  -5   5      299.65      291.19     48.96 o 
  -1  -5   5     3110.78     2968.95    686.32 o 
   0  -5   5      292.77      313.40     32.52 o 
   1  -5   5     3405.02     3446.84    364.63 o 
   2  -5   5      132.82      183.24     20.66 o 
   3  -5   5     1922.79     2194.99     29.54 o 
   4  -5   5       24.08       46.99     16.30 o 
   5  -5   5      588.40      453.79     65.27 o 
  -6  -4   5       29.75       48.56     14.20 o 
  -5  -4   5        7.91       14.02     15.18 o 
  -4  -4   5       75.97       81.43     12.54 o 
  -3  -4   5       27.41       25.89      7.91 o 
  -2  -4   5       94.15       68.11     13.16 o 
  -1  -4   5       88.37       80.69     11.26 o 
   0  -4   5       33.08       23.01      8.70 o 
   1  -4   5      174.38      167.84     16.23 o 
   2  -4   5        0.30        2.01     10.49 o 
   3  -4   5      173.91      218.80     15.65 o 
   4  -4   5       14.65       17.19     12.97 o 
   5  -4   5       97.51      112.62     16.30 o 
   6  -4   5       13.47       12.30     17.44 o 
  -6  -3   5        4.37       10.37     14.56 o 
  -5  -3   5        2.39        7.16     13.11 o 
  -4  -3   5       12.31       11.54     11.06 o 
  -3  -3   5        5.84        0.23     11.72 o 
  -2  -3   5       10.80       24.89     12.60 o 
  -1  -3   5        3.87       12.52     14.80 o 
   0  -3   5        1.84        8.26     12.09 o 
   1  -3   5        2.83        8.90     12.64 o 
   2  -3   5        0.05        1.73     12.86 o 
   3  -3   5       32.32       29.86     13.17 o 
   4  -3   5        0.40       13.71     16.25 o 
   5  -3   5       35.78       21.75     15.16 o 
   6  -3   5        0.26       21.27     13.85 o 
   7  -3   5       12.80       21.23     12.69 o 
  -6  -2   5       15.92       10.44     13.89 o 
  -5  -2   5      190.17      189.86     29.91 o 
  -4  -2   5      106.70      146.79     35.01 o 
  -3  -2   5      796.82      765.25    197.93 o 
  -2  -2   5      401.45      408.11    137.61 o 
  -1  -2   5     1984.38     2221.79     74.02 o 
   0  -2   5      759.23      828.48     36.72 o 
   1  -2   5     2499.29     2396.58    551.31 o 
   2  -2   5      574.42      612.18     19.05 o 
   3  -2   5     1497.71     1384.63    402.68 o 
   4  -2   5      184.31      205.83     17.67 o 
   5  -2   5      524.89      466.20     79.62 o 
   6  -2   5       26.23       25.66     11.42 o 
   7  -2   5      113.28       83.23     14.38 o 
  -6  -1   5       13.89       16.83     16.44 o 
  -5  -1   5       53.80       67.62     16.80 o 
  -4  -1   5       84.32      117.09     17.89 o 
  -3  -1   5      330.75      345.54     41.56 o 
  -2  -1   5      302.27      406.07     47.30 o 
  -1  -1   5     1087.15     1056.83    287.06 o 
   0  -1   5      531.79      483.48     42.20 o 
   1  -1   5     1466.46     1689.48    474.15 o 
   2  -1   5      320.10      300.25     13.98 o 
   3  -1   5      727.63      885.99     21.07 o 
   4  -1   5       66.01       73.34     11.49 o 
   5  -1   5      191.29      191.40     17.70 o 
   6  -1   5        5.25        9.53     14.20 o 
   7  -1   5       36.62       39.15     13.29 o 
  -6   0   5        1.43        9.79     13.78 o 
  -5   0   5        0.61        5.96     11.37 o 
  -4   0   5        4.29       21.49     17.54 o 
  -3   0   5        3.71       13.91     17.16 o 
  -2   0   5        0.64        6.18     12.78 o 
  -1   0   5        0.47       -0.73     26.49 o 
   0   0   5       15.22       10.11     17.66 o 
   1   0   5       43.60       81.39     19.30 o 
   2   0   5       52.52       72.17     17.28 o 
   3   0   5       83.62       63.26     12.31 o 
   4   0   5       41.65       42.34     15.70 o 
   5   0   5       67.11       61.84     16.58 o 
   6   0   5       19.02       34.62     12.53 o 
   7   0   5       33.37       48.64     15.46 o 
  -6   1   5       10.17       17.16     26.13 o 
  -5   1   5        0.70        2.34     11.97 o 
  -4   1   5       59.70       44.88     10.88 o 
  -3   1   5       39.10       26.26     13.39 o 
  -2   1   5      222.56      181.39     16.40 o 
  -1   1   5      314.26      365.72     29.32 o 
   0   1   5      488.29      567.37     36.05 o 
   1   1   5      777.71      674.83    239.99 o 
   2   1   5      412.02      365.79    125.73 o 
   3   1   5      590.30      570.20    185.00 o 
   4   1   5      124.04      101.39     31.05 o 
   5   1   5      192.26      125.07     12.17 o 
   6   1   5       15.81       13.29     12.78 o 
   7   1   5       33.22       37.40     13.33 o 
   8   1   5        0.50       14.86     12.80 o 
  -6   2   5       11.47       26.15     16.02 o 
  -5   2   5        5.45        1.62     16.61 o 
  -4   2   5       49.82       46.01     12.64 o 
  -3   2   5       44.52       28.03     12.34 o 
  -2   2   5      134.66      162.05     25.22 o 
  -1   2   5      175.63      172.62     26.58 o 
   0   2   5      258.71      272.58     31.59 o 
   1   2   5      331.22      295.03     23.45 o 
   2   2   5      313.48      311.69     21.60 o 
   3   2   5      250.65      160.64     15.87 o 
   4   2   5      211.77      153.84     14.16 o 
   5   2   5       91.34       97.66     17.75 o 
   6   2   5       84.74       85.95     16.61 o 
   7   2   5       17.02       20.84     12.24 o 
   8   2   5       19.63       34.34     12.44 o 
  -6   3   5       40.53       38.15     18.69 o 
  -5   3   5       39.90       22.73     21.61 o 
  -4   3   5      190.11      225.65     22.56 o 
  -3   3   5      135.87      123.88     27.20 o 
  -2   3   5      486.21      554.36     35.51 o 
  -1   3   5      299.23      300.07     30.59 o 
   0   3   5      709.27      548.16     56.45 o 
   1   3   5      407.63      216.68     29.32 o 
   2   3   5      503.55      338.37     23.22 o 
   3   3   5      312.37      313.68     23.22 o 
   4   3   5      178.65      161.62     31.77 o 
   5   3   5      157.14      180.37     18.41 o 
   6   3   5       44.20       39.96     11.27 o 
   7   3   5       50.55       58.82     12.96 o 
   8   3   5        8.92        7.13     12.97 o 
  -5   4   5       14.28        6.67     17.75 o 
  -4   4   5        4.31       11.56     15.58 o 
  -3   4   5       53.37       44.79     20.57 o 
  -2   4   5       41.34       58.78     16.40 o 
  -1   4   5      143.28      139.48     30.86 o 
   0   4   5      212.63      242.78     30.57 o 
   1   4   5      209.63      175.89     33.29 o 
   2   4   5      412.22      432.59     60.63 o 
   3   4   5      126.71      144.51     20.15 o 
   4   4   5      297.96      306.31     31.60 o 
   5   4   5       36.07       41.17     12.51 o 
   6   4   5      106.06      112.19     15.71 o 
   7   4   5        6.15       12.26     11.54 o 
   8   4   5       21.66       38.90     16.02 o 
  -5   5   5        3.42        9.99     23.17 o 
  -4   5   5      126.09      122.49     24.29 o 
  -3   5   5       42.92       45.52     20.88 o 
  -2   5   5      533.96      403.75     27.72 o 
  -1   5   5      210.02      206.90     24.08 o 
   0   5   5     1216.47     1077.52    215.20 o 
   1   5   5      490.16      654.41     34.87 o 
   2   5   5     1445.66      970.07    113.64 o 
   3   5   5      542.97      440.21     29.87 o 
   4   5   5      866.98      685.61     62.69 o 
   5   5   5      302.14      334.24     22.82 o 
   6   5   5      272.53      226.72     34.36 o 
   7   5   5       90.13       70.54     19.00 o 
  -4   6   5        2.11        2.35     22.40 o 
  -3   6   5        4.94       12.24     19.77 o 
  -2   6   5       12.81        7.97     16.15 o 
  -1   6   5       18.89       16.57     20.86 o 
   0   6   5       33.30       48.07     24.13 o 
   1   6   5       26.08       26.13     16.84 o 
   2   6   5       31.94       47.43     23.67 o 
   3   6   5       10.39       11.74     18.24 o 
   4   6   5        8.95        9.33     15.66 o 
   5   6   5        0.22        4.06     15.53 o 
   6   6   5        0.16       10.83     13.30 o 
   7   6   5        0.89        5.08     14.45 o 
  -3   7   5       35.17       24.58     21.34 o 
  -2   7   5       39.52       40.43     16.86 o 
  -1   7   5       71.86       57.29     23.28 o 
   0   7   5      110.36      152.77     29.86 o 
   1   7   5       54.83       66.37     25.86 o 
   2   7   5      151.37      136.75     19.30 o 
   3   7   5        7.76       -5.83     16.30 o 
   4   7   5       98.93       98.94     17.79 o 
   5   7   5        1.58       12.19     15.97 o 
   6   7   5       32.54       36.31     17.31 o 
   7   7   5        5.36        9.51     14.92 o 
  -2   8   5       23.58       22.24     19.09 o 
  -1   8   5        2.34        7.65     24.40 o 
   0   8   5       99.83      109.61     27.04 o 
   1   8   5        5.86       16.39     18.57 o 
   2   8   5      170.71      204.48     28.59 o 
   3   8   5        8.07       14.57     18.39 o 
   4   8   5      128.60      118.87     21.27 o 
   5   8   5        7.01       42.68     25.13 o 
   6   8   5       45.24       42.15     17.49 o 
  -1   9   5        6.36       10.38     24.85 o 
   0   9   5       46.24       48.89     26.68 o 
   1   9   5        7.32       32.14     29.86 o 
   2   9   5       56.64       54.63     19.12 o 
   3   9   5        4.02       12.47     19.30 o 
   4   9   5       28.38        6.83     19.12 o 
   5   9   5        1.11        4.72     16.99 o 
   1  10   5       33.01       24.85     31.86 o 
   2  10   5      613.19      762.48     42.97 o 
   3  10   5       29.71       67.37     32.14 o 
  -2  -8   6      395.20      436.82     23.90 o 
  -1  -8   6       20.92       36.52     22.21 o 
   0  -8   6      549.04      452.01     73.70 o 
   1  -8   6       10.53       25.54     14.85 o 
  -3  -7   6       31.94       35.00     14.00 o 
  -2  -7   6      418.63      445.18     56.40 o 
  -1  -7   6       51.07       44.50     13.83 o 
   0  -7   6      592.53      580.34    146.76 o 
   1  -7   6       46.15       41.19     12.32 o 
   2  -7   6      426.47      446.56     62.25 o 
   3  -7   6       22.81       34.76     18.29 o 
  -4  -6   6       97.07       82.86     14.89 o 
  -3  -6   6       46.25       28.78     12.28 o 
  -2  -6   6      276.42      258.24     56.58 o 
  -1  -6   6       71.22       73.77     15.91 o 
   0  -6   6      467.73      525.72     19.67 o 
   1  -6   6       61.72       59.28     11.65 o 
   2  -6   6      449.80      496.16     88.18 o 
   3  -6   6       31.30       50.29     15.34 o 
   4  -6   6      238.66      235.92     20.53 o 
  -5  -5   6       21.34        9.51     12.47 o 
  -4  -5   6        4.50       10.19     11.09 o 
  -3  -5   6       28.85       28.08     12.26 o 
  -2  -5   6        1.40      -12.57     13.41 o 
  -1  -5   6       14.82       10.53     11.79 o 
   0  -5   6        5.09       14.37     12.19 o 
   1  -5   6        0.85        7.27     12.36 o 
   2  -5   6       33.86       53.21     13.74 o 
   3  -5   6        0.92       -1.26     14.48 o 
   4  -5   6       46.81       52.63     14.58 o 
   5  -5   6        1.19       -1.40     14.50 o 
  -5  -4   6       71.61       70.33     17.60 o 
  -4  -4   6      450.64      360.59     23.14 o 
  -3  -4   6      270.63      275.47     38.19 o 
  -2  -4   6     1358.12     1483.49    196.77 o 
  -1  -4   6      564.52      546.03    143.71 o 
   0  -4   6     2302.45     2592.72     28.47 o 
   1  -4   6      575.01      630.54     85.02 o 
   2  -4   6     2034.51     2158.30    291.25 o 
   3  -4   6      278.79      310.61     34.04 o 
   4  -4   6     1006.66     1116.27     42.30 o 
   5  -4   6       72.22       77.51     13.16 o 
   6  -4   6      310.59      196.11     15.25 o 
  -6  -3   6        1.06        0.87     18.97 o 
  -5  -3   6       13.61       36.35     18.48 o 
  -4  -3   6        0.62        0.47     13.51 o 
  -3  -3   6       22.15       31.55     10.62 o 
  -2  -3   6        0.21        3.43     10.85 o 
  -1  -3   6        7.44       21.02     12.42 o 
   0  -3   6        0.47        0.32      8.42 o 
   1  -3   6        5.96       14.16     12.56 o 
   2  -3   6        1.67        3.46     10.82 o 
   3  -3   6       43.88       67.29     16.70 o 
   4  -3   6        2.10       18.36     11.35 o 
   5  -3   6       46.17       43.46     12.39 o 
   6  -3   6        0.74        2.94     14.21 o 
  -6  -2   6       11.26       15.58     17.73 o 
  -5  -2   6        1.16        1.98     12.99 o 
  -4  -2   6       33.56       19.25     13.88 o 
  -3  -2   6        1.26       -5.61     16.29 o 
  -2  -2   6       34.07       38.97     11.16 o 
  -1  -2   6        0.01        3.75     12.44 o 
   0  -2   6        1.36        3.15     12.01 o 
   1  -2   6        1.71       10.84     12.26 o 
   2  -2   6       22.45       19.78     15.61 o 
   3  -2   6        0.75        2.51     14.95 o 
   4  -2   6       43.61       45.40     16.61 o 
   5  -2   6        0.10       10.95     13.05 o 
   6  -2   6       24.91       20.28     11.34 o 
   7  -2   6        1.02        7.23     17.90 o 
  -6  -1   6       40.35       25.13     19.40 o 
  -5  -1   6      155.98      184.00     18.88 o 
  -4  -1   6      230.47      229.42     20.55 o 
  -3  -1   6      518.82      506.97    167.65 o 
  -2  -1   6      854.95      699.41    127.55 o 
  -1  -1   6     1117.02     1302.77     28.45 o 
   0  -1   6     1801.04     2243.73     43.70 o 
   1  -1   6     1350.01     1606.52     74.75 o 
   2  -1   6     1730.51     2065.09     82.58 o 
   3  -1   6      798.16      674.15    210.81 o 
   4  -1   6      804.60      767.43    185.27 o 
   5  -1   6      269.45      273.56     18.41 o 
   6  -1   6      217.70      248.04     18.70 o 
   7  -1   6       57.04       48.25     13.42 o 
  -6   0   6        5.88       20.41     16.93 o 
  -5   0   6        6.72       26.13     17.79 o 
  -4   0   6       63.98       55.52     14.96 o 
  -3   0   6       78.99       83.68     24.04 o 
  -2   0   6      353.02      252.43     43.43 o 
  -1   0   6      413.14      373.00     23.94 o 
   0   0   6      927.48      731.07     30.04 o 
   1   0   6      906.94     1062.63    241.49 o 
   2   0   6      927.78     1229.17    103.24 o 
   3   0   6      769.28      562.82     44.70 o 
   4   0   6      363.13      329.64     81.12 o 
   5   0   6      320.26      396.29     27.22 o 
   6   0   6       70.64       62.90     25.22 o 
   7   0   6       78.95      103.14     24.63 o 
  -6   1   6       25.89       44.70     25.86 o 
  -5   1   6      229.35      227.62     43.70 o 
  -4   1   6      139.43      160.93     20.60 o 
  -3   1   6      847.93      930.97     27.89 o 
  -2   1   6      521.94      433.33     51.30 o 
  -1   1   6     1886.46     2122.56    105.20 o 
   0   1   6     1269.81      868.27     34.60 o 
   1   1   6     2127.78     1811.13    692.33 o 
   2   1   6     1515.46     1342.14    307.45 o 
   3   1   6     1016.06      922.93    227.01 o 
   4   1   6      883.97     1054.16     24.96 o 
   5   1   6      268.47      204.75     13.21 o 
   6   1   6      324.07      229.47     15.77 o 
   7   1   6       52.12       47.78     16.09 o 
   8   1   6       77.50       60.04     15.73 o 
  -5   2   6       94.71       67.82     15.59 o 
  -4   2   6       58.82       50.60     23.99 o 
  -3   2   6      443.48      476.27     55.85 o 
  -2   2   6      301.00      197.02     21.30 o 
  -1   2   6     1294.77      810.73     29.77 o 
   0   2   6      872.00      925.35     39.06 o 
   1   2   6     2015.79     1374.35    467.05 o 
   2   2   6     1190.94     1170.11     30.25 o 
   3   2   6     1392.54     1464.85     30.05 o 
   4   2   6      734.98      851.42     25.59 o 
   5   2   6      483.48      577.05     21.95 o 
   6   2   6      256.98      244.95     64.23 o 
   7   2   6       89.99       70.46     11.97 o 
   8   2   6       56.38       50.81     23.71 o 
  -5   3   6       42.59       60.91     21.61 o 
  -4   3   6       53.41       63.30     19.95 o 
  -3   3   6      293.91      197.97     38.87 o 
  -2   3   6      259.36      161.69     24.22 o 
  -1   3   6     1047.71     1116.81     44.06 o 
   0   3   6      662.02      841.63     31.61 o 
   1   3   6     1896.14     1788.25     53.17 o 
   2   3   6      795.29      680.19     26.54 o 
   3   3   6     1521.89     1397.40     57.68 o 
   4   3   6      452.49      521.41     24.63 o 
   5   3   6      589.59      489.75    162.33 o 
   6   3   6      142.14       83.31     13.60 o 
   7   3   6      121.03      121.19     24.50 o 
   8   3   6       24.47       39.54     15.54 o 
  -5   4   6        0.00       -2.45     19.16 o 
  -4   4   6        6.07       19.00     21.60 o 
  -3   4   6        0.01       -2.52     21.34 o 
  -2   4   6       18.43        7.19     27.77 o 
  -1   4   6        0.00        5.55     27.40 o 
   0   4   6       14.00       10.21     22.35 o 
   1   4   6        0.60        2.73     29.50 o 
   2   4   6        0.44        2.15     22.05 o 
   3   4   6        3.23       -5.90     20.54 o 
   4   4   6       24.56       29.50     18.12 o 
   5   4   6        4.52       11.32     12.86 o 
   6   4   6       32.50       28.17     13.34 o 
   7   4   6        2.26       10.83     15.23 o 
   8   4   6       15.13       15.99     14.58 o 
  -4   5   6       19.20       16.91     22.87 o 
  -3   5   6       69.42       72.94     21.98 o 
  -2   5   6       59.83       31.67     19.40 o 
  -1   5   6      243.59      204.74     23.96 o 
   0   5   6       89.48       99.21     21.15 o 
   2   5   6       59.67       76.75     48.53 o 
   3   5   6      329.48      365.84     84.98 o 
   4   5   6       14.84       22.32     13.49 o 
   5   5   6      120.16      103.07     14.75 o 
   6   5   6        0.92        3.80     15.11 o 
   7   5   6       20.53       15.77     14.36 o 
  -4   6   6       16.18       23.14     24.62 o 
  -3   6   6       12.73       30.43     21.36 o 
  -2   6   6       39.52       24.73     20.14 o 
  -1   6   6       86.51       98.17     22.56 o 
   0   6   6       50.42       60.63     29.22 o 
   1   6   6      231.64      258.29     31.32 o 
   2   6   6       29.91       45.98     18.57 o 
   3   6   6      258.28      250.48     23.60 o 
   4   6   6        8.83       19.05     15.97 o 
   5   6   6      133.60      125.07     18.63 o 
   6   6   6        2.24        7.39     13.81 o 
   7   6   6       38.03       15.26     14.68 o 
  -3   7   6       81.96       63.55     36.69 o 
  -2   7   6        3.04       -3.03     23.46 o 
  -1   7   6      276.37      224.61     26.08 o 
   0   7   6       24.01       28.50     27.77 o 
   1   7   6      437.79      401.31     28.13 o 
   2   7   6       52.77       63.18     19.03 o 
   3   7   6      314.86      377.55     31.41 o 
   4   7   6       50.10       63.15     18.90 o 
   5   7   6       97.62       92.08     16.63 o 
   6   7   6       24.17       31.60     17.66 o 
   7   7   6       11.35       11.50     16.54 o 
  -2   8   6        4.87       15.06     24.69 o 
  -1   8   6      152.80      143.94     31.50 o 
   0   8   6       10.70        8.92     29.68 o 
   1   8   6      214.90      213.77     25.22 o 
   2   8   6       10.93       21.58     19.21 o 
   3   8   6      155.63      201.02     30.41 o 
   4   8   6        5.47       16.45     22.24 o 
   5   8   6       59.77       46.71     23.77 o 
   6   8   6        1.30       -1.46     15.91 o 
  -1   9   6       59.18       72.20     36.05 o 
   0   9   6        1.84       -6.56     31.68 o 
   1   9   6      125.44      146.58     36.05 o 
   2   9   6        1.08       -0.46     32.78 o 
   3   9   6      152.58      122.91     23.12 o 
   4   9   6        9.19       16.39     20.94 o 
   5   9   6      101.54      102.37     24.30 o 
   2  10   6        0.81      -14.11     22.85 o 
   3  10   6        5.86       15.39     32.32 o 
  -2  -7   7       14.55       12.61     13.01 o 
  -1  -7   7      111.51      147.16     18.53 o 
   0  -7   7       21.42       27.92     18.94 o 
   1  -7   7      102.75       92.19     12.55 o 
   2  -7   7       13.21       13.27     11.31 o 
  -3  -6   7        3.09       -2.56     13.53 o 
  -2  -6   7        6.74       -1.38     11.31 o 
  -1  -6   7        9.62       23.49     16.14 o 
   0  -6   7        2.45       -1.17     12.20 o 
   1  -6   7       14.66       25.42     10.17 o 
   2  -6   7        0.65        0.83     14.50 o 
   3  -6   7       12.87       27.82     13.52 o 
   4  -6   7        6.08       18.80     16.15 o 
  -4  -5   7       49.28       66.50     15.78 o 
  -3  -5   7      131.38      112.03     10.84 o 
  -2  -5   7       72.98       51.03     11.45 o 
  -1  -5   7      193.35      197.73     23.17 o 
   0  -5   7       53.80       55.38     17.39 o 
   1  -5   7      140.33      120.48     18.88 o 
   2  -5   7       18.78       18.36     11.63 o 
   3  -5   7       49.75       56.39     14.49 o 
   4  -5   7        4.18       13.25     16.33 o 
   5  -5   7       10.29        1.67     13.70 o 
  -5  -4   7        0.16       14.20     11.88 o 
  -4  -4   7        1.12       12.10     14.98 o 
  -3  -4   7        1.04        3.17     10.66 o 
  -2  -4   7        5.06        4.38     11.82 o 
  -1  -4   7       13.41       17.15     12.71 o 
   0  -4   7       11.45        7.78     12.44 o 
   1  -4   7       28.36       18.79      9.67 o 
   2  -4   7       11.21       12.05     12.46 o 
   3  -4   7       18.41       17.42     12.30 o 
   4  -4   7        3.48        6.01     13.22 o 
   5  -4   7        2.87        1.38     13.01 o 
  -5  -3   7      290.70      361.85     64.32 o 
  -4  -3   7      563.94      577.56    106.29 o 
  -3  -3   7     1272.41     1331.54    205.99 o 
  -2  -3   7     1594.43     1617.71    218.01 o 
  -1  -3   7     3264.14     3799.30    258.24 o 
   0  -3   7     2640.53     3324.36    129.01 o 
   1  -3   7     4426.66     3155.61    155.62 o 
   2  -3   7     2329.53     1825.70     61.22 o 
   3  -3   7     3040.56     2782.93    610.35 o 
   4  -3   7     1118.89      938.70     21.37 o 
   5  -3   7     1155.02      827.82     29.04 o 
   6  -3   7      317.99      295.05     44.34 o 
  -5  -2   7       12.71       16.24     14.96 o 
  -4  -2   7      105.56       96.69     40.65 o 
  -3  -2   7       42.58       25.18      9.84 o 
  -2  -2   7      204.00      242.62     14.85 o 
  -1  -2   7      106.26      128.46     17.75 o 
   0  -2   7      186.32      162.39     17.75 o 
   1  -2   7      172.04      239.84     17.03 o 
   2  -2   7       59.20      102.63     34.28 o 
   3  -2   7      155.94      153.27     40.56 o 
   4  -2   7        3.17       20.63     13.31 o 
   5  -2   7       83.74      115.45     17.19 o 
   6  -2   7        0.38        7.26     12.26 o 
   7  -2   7       27.49       13.56     12.46 o 
  -5  -1   7        0.25       -2.48     13.48 o 
  -4  -1   7       24.52       22.74     13.35 o 
  -3  -1   7        1.28        0.52     11.92 o 
  -2  -1   7       28.54       18.55     10.52 o 
  -1  -1   7        3.21       15.89     13.24 o 
   0  -1   7        7.21      -15.48     23.40 o 
   1  -1   7        0.60       -7.85     16.53 o 
   2  -1   7        0.15        3.01     13.19 o 
   3  -1   7        4.56       20.21     12.33 o 
   4  -1   7        1.08        8.97     11.38 o 
   5  -1   7       14.95       12.32     16.23 o 
   6  -1   7        0.12       10.58     16.02 o 
   7  -1   7        9.86       17.36     17.06 o 
  -5   0   7       30.51       46.38     13.30 o 
  -4   0   7      165.67      175.23     34.28 o 
  -3   0   7      212.30      262.89     34.19 o 
  -2   0   7      710.72      825.81     53.49 o 
  -1   0   7      700.06      473.24     25.76 o 
   0   0   7     1596.51     1090.87     32.50 o 
   1   0   7     1162.74     1305.29     27.36 o 
   2   0   7     1760.17     1497.01    494.04 o 
   3   0   7      946.81      846.52    167.02 o 
   4   0   7      929.20      917.35    251.78 o 
   5   0   7      406.89      456.65     20.59 o 
   6   0   7      240.90      148.81     14.03 o 
   7   0   7       93.48       94.03     18.15 o 
  -5   1   7        0.01        1.79     18.66 o 
  -4   1   7       60.68       51.99     14.99 o 
  -3   1   7        8.60        6.06     16.38 o 
  -2   1   7      201.73      203.76     86.44 o 
  -1   1   7       64.50       82.54     17.01 o 
   0   1   7      361.50      434.73     32.23 o 
   1   1   7      160.34      155.49     46.93 o 
   2   1   7      295.72      278.89     20.09 o 
   3   1   7      161.40      157.81     56.99 o 
   4   1   7      109.28       97.66     23.12 o 
   5   1   7       81.25       79.15     14.66 o 
   6   1   7       20.43       26.93     13.29 o 
   7   1   7       25.10       30.81     12.07 o 
  -5   2   7       10.06       30.95     27.31 o 
  -4   2   7        1.03        9.94     16.32 o 
  -3   2   7       36.82       27.13     15.97 o 
  -2   2   7        8.08       14.11     24.13 o 
  -1   2   7       51.18       63.08     17.24 o 
   0   2   7       15.20        3.28     26.13 o 
   1   2   7       10.66       14.69     16.87 o 
   2   2   7        5.73        3.59     17.48 o 
   3   2   7       10.01       30.05     16.33 o 
   4   2   7        0.29       -1.16     16.41 o 
   5   2   7       40.42       27.65     12.98 o 
   6   2   7        4.95       -3.95     16.48 o 
   7   2   7       30.16       27.23     17.31 o 
  -5   3   7       43.62       48.16     34.87 o 
  -4   3   7       20.57        6.67     26.87 o 
  -3   3   7      133.87      127.93     28.27 o 
  -2   3   7      135.61       97.96     22.31 o 
  -1   3   7      224.73      179.99     56.13 o 
   0   3   7      449.11      432.19     23.49 o 
   1   3   7      166.78      155.14     28.31 o 
   2   3   7      663.22      597.72     41.61 o 
   3   3   7       35.71       53.17     26.95 o 
   4   3   7      440.80      472.83     24.20 o 
   5   3   7        0.29        8.02     18.30 o 
   6   3   7      162.21      108.17     26.31 o 
   7   3   7        1.49        4.73     13.53 o 
  -4   4   7        8.00       30.13     34.32 o 
  -3   4   7        0.01        7.43     19.75 o 
  -2   4   7       49.07       88.77     32.23 o 
  -1   4   7        4.11        2.64     19.51 o 
   0   4   7      137.71      123.67     22.07 o 
   1   4   7       25.16       21.39     25.58 o 
   2   4   7      146.38      101.36     20.83 o 
   3   4   7       50.44       65.08     20.80 o 
   4   4   7       50.74       51.09     19.73 o 
   5   4   7       46.79       61.42     19.92 o 
   6   4   7        4.56       15.46     14.82 o 
   7   4   7       25.89       17.57     12.09 o 
  -4   5   7      133.51      125.91     45.34 o 
  -3   5   7       15.75       17.30     36.33 o 
  -2   5   7      493.71      480.79     34.95 o 
  -1   5   7       58.95       60.33     24.17 o 
   0   5   7      964.52      890.34    101.19 o 
   1   5   7      107.49      123.38     30.71 o 
   2   5   7      961.68     1057.09     66.64 o 
   3   5   7       97.92      116.28     23.07 o 
   4   5   7      477.80      484.81     69.42 o 
   5   5   7       47.18       44.10     14.09 o 
   6   5   7      123.56      119.46     17.58 o 
   7   5   7       12.29        0.55     14.27 o 
  -3   6   7        2.24       10.93     35.69 o 
  -2   6   7        3.01        7.49     25.32 o 
  -1   6   7        5.18        3.83     18.22 o 
   0   6   7        7.32        4.92     22.03 o 
   1   6   7        3.66        0.00     29.41 o 
   2   6   7        4.78        5.37     26.13 o 
   3   6   7        0.21        8.69     15.86 o 
   4   6   7        0.67        0.16     16.32 o 
   5   6   7        0.59        6.39     15.59 o 
   6   6   7        0.00       18.27     16.43 o 
   7   6   7        1.04       -2.61     15.17 o 
  -3   7   7        0.12       15.75     34.96 o 
  -2   7   7      369.97      195.31     28.48 o 
  -1   7   7        5.45       11.73     23.29 o 
   0   7   7      961.71     1058.18     50.98 o 
   1   7   7       28.20       83.94     31.68 o 
   2   7   7     1402.95     1705.86     50.44 o 
   3   7   7       49.20       56.45     22.76 o 
   4   7   7     1110.38     1074.81    118.49 o 
   5   7   7       37.46       44.81     19.14 o 
   6   7   7      485.92      418.99     47.43 o 
  -2   8   7       87.43       61.21     23.77 o 
  -1   8   7        0.06        4.92     29.68 o 
   0   8   7      155.77      205.94     36.78 o 
   1   8   7        0.03       35.42     31.50 o 
   2   8   7      163.19      153.31     25.04 o 
   3   8   7        0.00        9.29     28.59 o 
   4   8   7      105.13      149.40     30.86 o 
   5   8   7        0.35       13.05     24.46 o 
   6   8   7       44.24       50.36     22.86 o 
   0   9   7       44.75       48.89     33.32 o 
   1   9   7        0.69        7.56     31.96 o 
   2   9   7       58.25       62.64     33.69 o 
   3   9   7        0.19      -16.30     21.49 o 
   4   9   7       43.65       35.23     31.14 o 
   5   9   7        2.32        6.33     19.96 o 
   0  -7   8       38.20       35.47     18.41 o 
   1  -7   8        6.91        8.73     17.97 o 
  -2  -6   8      148.07      131.57     14.11 o 
  -1  -6   8      129.26      127.53     18.26 o 
   0  -6   8      282.00      319.96     19.57 o 
   1  -6   8      120.61      124.56     16.78 o 
   2  -6   8      265.58      248.32     18.01 o 
   3  -6   8       55.82       66.98     16.74 o 
  -3  -5   8      125.70      115.01     30.19 o 
  -2  -5   8      348.12      306.77     33.29 o 
  -1  -5   8      276.16      266.51     68.83 o 
   0  -5   8      601.76      434.39     45.66 o 
   1  -5   8      344.84      307.55     40.34 o 
   2  -5   8      526.17      519.49     40.38 o 
   3  -5   8      236.29      288.80     24.95 o 
   4  -5   8      236.79      219.96     17.99 o 
  -4  -4   8       13.20       14.55     11.21 o 
  -3  -4   8        7.63       12.89     13.10 o 
  -2  -4   8       29.18       31.19     10.18 o 
  -1  -4   8        0.10        6.34     11.64 o 
   0  -4   8       36.14       29.28     24.95 o 
   1  -4   8       17.40       14.53     11.02 o 
   2  -4   8       17.20       25.96     10.18 o 
   3  -4   8       44.06       65.72     14.00 o 
   4  -4   8        2.47        4.44     12.76 o 
   5  -4   8       36.57       25.12     14.01 o 
  -4  -3   8        7.11       11.48     12.31 o 
  -3  -3   8        1.27       12.63     12.35 o 
  -2  -3   8       20.40       18.74     10.61 o 
  -1  -3   8        2.83        0.29     13.83 o 
   0  -3   8       24.39       41.11     13.79 o 
   1  -3   8       24.46       21.69     11.46 o 
   2  -3   8       11.17       13.57     10.09 o 
   3  -3   8       34.08       45.25     11.40 o 
   4  -3   8        0.92       20.70     22.90 o 
   5  -3   8       15.14       27.74     23.03 o 
   6  -3   8        0.44        9.40     15.26 o 
  -5  -2   8       77.85       70.38     31.18 o 
  -4  -2   8       44.34       52.56     13.01 o 
  -3  -2   8      370.16      401.53     68.40 o 
  -2  -2   8      245.91      183.72     15.73 o 
  -1  -2   8      933.92      835.24    116.85 o 
   0  -2   8      627.03      766.30     38.97 o 
   1  -2   8     1191.26      838.07     18.37 o 
   2  -2   8      777.92      598.27     23.58 o 
   3  -2   8      745.71      663.83    144.94 o 
   4  -2   8      489.11      507.34    115.12 o 
   5  -2   8      230.59      254.76     20.01 o 
   6  -2   8      163.56      151.64     26.86 o 
  -5  -1   8        0.55        3.17     14.56 o 
  -4  -1   8        0.95        0.30     13.67 o 
  -3  -1   8        3.59       11.90     14.06 o 
  -2  -1   8        9.84       12.53     11.52 o 
  -1  -1   8        7.56       19.95     13.32 o 
   0  -1   8       17.17        5.74     16.21 o 
   1  -1   8        3.49       15.99     15.58 o 
   2  -1   8        6.23       13.97     12.43 o 
   3  -1   8        0.44        1.45     16.28 o 
   4  -1   8        0.00       -1.97     15.06 o 
   5  -1   8        6.89       25.00     13.95 o 
   6  -1   8        1.16       -0.84     12.12 o 
   7  -1   8        7.15       17.50     18.35 o 
  -5   0   8        0.93       11.96     18.43 o 
  -4   0   8       19.83       10.08     13.80 o 
  -3   0   8        5.89       16.04     14.59 o 
  -2   0   8       35.90       39.56     11.98 o 
  -1   0   8       14.17       34.22     13.60 o 
   0   0   8       16.23       32.96     24.04 o 
   1   0   8       13.29        7.62     16.63 o 
   2   0   8        1.04        5.24     13.39 o 
   3   0   8        4.92        5.25     12.51 o 
   4   0   8       23.16        1.00     15.65 o 
   5   0   8        0.78       -0.09     16.89 o 
   6   0   8       26.12       33.41     16.92 o 
   7   0   8        0.07      -13.62     13.62 o 
  -5   1   8        0.99       -3.91     15.12 o 
  -4   1   8        9.90       15.57     18.03 o 
  -3   1   8        0.07        8.30     13.16 o 
  -2   1   8       14.76       11.49     14.13 o 
  -1   1   8        6.30        5.93     16.12 o 
   0   1   8       10.82       -5.10     17.84 o 
   1   1   8       28.65       33.13     14.36 o 
   2   1   8        3.75        6.46     16.94 o 
   3   1   8       26.57       34.98     16.40 o 
   4   1   8        1.35        4.42     13.28 o 
   5   1   8        8.55        7.93     13.34 o 
   6   1   8        1.48       -6.47     13.34 o 
   7   1   8        1.36       15.62     17.20 o 
  -4   2   8       13.25       14.73     17.35 o 
  -3   2   8       59.46       46.59     16.04 o 
  -2   2   8       40.38       35.34     13.36 o 
  -1   2   8      169.16      137.75     25.13 o 
   0   2   8       68.30       54.53     27.95 o 
   1   2   8      226.32      224.96     29.41 o 
   2   2   8       53.66       43.66     20.58 o 
   3   2   8      117.36      122.97     19.05 o 
   4   2   8       19.10       14.59     14.39 o 
   5   2   8       20.19       17.43     13.79 o 
   6   2   8        3.33       12.20     13.91 o 
   7   2   8        0.58        2.71     16.57 o 
  -4   3   8        4.63       20.69     23.90 o 
  -3   3   8      657.97      540.20     28.08 o 
  -2   3   8       45.32       76.20     29.32 o 
  -1   3   8     1691.30     2076.99     40.20 o 
   0   3   8      176.84      239.13     21.85 o 
   1   3   8     2429.67     2562.83     57.45 o 
   2   3   8      322.87      402.44     24.34 o 
   3   3   8     1815.43     2098.72     36.49 o 
   4   3   8      282.86      256.34     68.24 o 
   5   3   8      753.50      917.65     65.55 o 
   6   3   8      134.73      143.88     21.39 o 
   7   3   8      201.69      194.61     23.82 o 
  -4   4   8        5.74      -13.29     35.51 o 
  -3   4   8      417.44      398.43    113.35 o 
  -2   4   8       33.64       38.24     32.14 o 
  -1   4   8     1279.14     1289.89     40.91 o 
   0   4   8      117.37      138.86     22.21 o 
   1   4   8     2327.64     1813.19     53.90 o 
   2   4   8      204.42      207.73     21.28 o 
   3   4   8     2231.93     2294.94     42.35 o 
   4   4   8      171.48      181.92     24.78 o 
   5   4   8     1134.10     1278.22     84.26 o 
   6   4   8       76.77       66.14     18.94 o 
   7   4   8      332.21      314.12     21.33 o 
  -3   5   8       92.98       58.64     23.96 o 
  -2   5   8        0.37        7.68     25.35 o 
  -1   5   8      359.08      315.99     45.75 o 
   0   5   8        5.08       13.53     25.54 o 
   1   5   8      751.74      728.91     76.16 o 
   2   5   8       32.03       71.65     34.96 o 
   3   5   8      807.74      828.74    117.95 o 
   4   5   8       47.26       58.87     20.95 o 
   5   5   8      444.64      370.31     87.26 o 
   6   5   8       29.62       27.14     14.11 o 
   7   5   8      130.21       87.53     19.97 o 
  -3   6   8       30.88       17.84     41.06 o 
  -2   6   8        4.65       11.35     17.78 o 
  -1   6   8       84.49       72.52     21.99 o 
   0   6   8        4.27        2.87     21.35 o 
   1   6   8      131.96      123.36     24.58 o 
   3   6   8      122.68      127.36     21.03 o 
   4   6   8        9.62       17.12     14.99 o 
   5   6   8       69.92       68.02     15.05 o 
   6   6   8       18.01        9.96     14.66 o 
   7   6   8       23.91       29.51     18.10 o 
  -2   7   8        4.78        6.87     21.30 o 
  -1   7   8       15.29       10.45     23.27 o 
   0   7   8        4.47       28.13     32.78 o 
   1   7   8       61.10       52.08     33.59 o 
   2   7   8        0.51       23.40     30.59 o 
   3   7   8       88.49       84.85     29.50 o 
   4   7   8        1.03       -6.09     17.74 o 
   5   7   8       52.94       59.86     20.74 o 
   6   7   8        2.81        7.30     15.19 o 
  -1   8   8        3.71       19.30     32.50 o 
   0   8   8        1.03        2.19     33.59 o 
   1   8   8       21.22       74.84     34.50 o 
   2   8   8        1.28       15.30     24.40 o 
   3   8   8       37.83       35.60     23.76 o 
   4   8   8        0.50       21.85     30.41 o 
   5   8   8       27.83       60.69     24.80 o 
   1   9   8      197.42      196.47     44.25 o 
   2   9   8        1.43       33.78     35.05 o 
   3   9   8      189.36      283.32     39.42 o 
   4   9   8        0.03       43.97     34.41 o 
  -1  -6   9       53.27       69.92     19.01 o 
   0  -6   9       79.04       55.42     12.83 o 
   1  -6   9       87.27       72.41     21.94 o 
   2  -6   9       46.94       59.95     15.31 o 
  -2  -5   9      278.75      249.11     38.43 o 
  -1  -5   9      406.67      434.75     49.80 o 
   0  -5   9      519.26      473.55    110.71 o 
   1  -5   9      527.56      380.71     39.54 o 
   2  -5   9      498.58      407.58     67.89 o 
   3  -5   9      372.51      324.55     44.95 o 
  -3  -4   9       36.86       39.06     12.87 o 
  -2  -4   9       97.86      123.83     20.81 o 
  -1  -4   9      109.14       89.25     12.90 o 
   0  -4   9      190.20      147.79     13.17 o 
   1  -4   9      161.25      174.36     30.47 o 
   2  -4   9      179.47      192.55     26.16 o 
   3  -4   9      123.18      111.95     11.82 o 
   4  -4   9       83.74      104.94     16.38 o 
  -4  -3   9        6.69       26.75     14.46 o 
  -3  -3   9       25.72       28.13     13.77 o 
  -2  -3   9       40.02       37.45     10.31 o 
  -1  -3   9       57.42       52.35     14.11 o 
   0  -3   9      137.69      191.99     17.79 o 
   1  -3   9      103.46       92.24     24.90 o 
   2  -3   9      242.08      227.82     31.29 o 
   3  -3   9      118.91      111.71     33.64 o 
   4  -3   9      216.99      159.91     14.47 o 
   5  -3   9       79.97       62.63     22.21 o 
  -4  -2   9       12.22       14.70     15.23 o 
  -3  -2   9       44.16       51.54     16.18 o 
  -2  -2   9       39.79       47.10     12.62 o 
  -1  -2   9       58.61       66.35     18.00 o 
   0  -2   9       76.12       54.81     14.11 o 
   1  -2   9       36.30       35.78     16.39 o 
   2  -2   9       76.14       78.23     13.17 o 
   3  -2   9       10.66       16.73     16.14 o 
   4  -2   9       40.80       48.40     16.78 o 
   5  -2   9        2.52       16.20     17.76 o 
   6  -2   9       13.56       30.21     18.79 o 
  -4  -1   9       83.79      100.01     16.02 o 
  -3  -1   9        4.18        8.01     12.96 o 
  -2  -1   9      197.30      169.72     42.02 o 
  -1  -1   9       32.19       41.68     13.78 o 
   0  -1   9      293.72      213.77     19.67 o 
   1  -1   9       86.09       54.47     13.98 o 
   2  -1   9      271.65      339.69     18.10 o 
   3  -1   9       97.50       97.02     34.19 o 
   4  -1   9      155.85      113.85     14.70 o 
   5  -1   9       52.22       41.56     14.94 o 
   6  -1   9       55.95       42.78     15.62 o 
  -4   0   9      176.34      164.41     20.83 o 
  -3   0   9       14.66       16.66     14.96 o 
  -2   0   9      485.17      503.05     20.25 o 
  -1   0   9       64.88       55.10     15.31 o 
   0   0   9      733.81      881.83     34.78 o 
   1   0   9      159.12      125.66     34.55 o 
   2   0   9      560.44      661.35     20.82 o 
   3   0   9      199.97      179.60     62.41 o 
   4   0   9      213.41      239.76     18.90 o 
   5   0   9      131.15      108.75     14.85 o 
   6   0   9       46.03       46.95     14.95 o 
   7   0   9       47.58       18.25     23.35 o 
  -4   1   9       49.23       47.14     20.12 o 
  -3   1   9        5.14        7.82     15.70 o 
  -2   1   9      137.52      153.23     17.06 o 
  -1   1   9       15.65       16.90     16.99 o 
   0   1   9      198.77      250.73     31.41 o 
   1   1   9       23.73       23.58     16.93 o 
   2   1   9      150.63      184.14     19.39 o 
   3   1   9       19.33       18.29     16.57 o 
   4   1   9       65.29       90.54     17.10 o 
   5   1   9        9.62       12.61     13.06 o 
   6   1   9       19.79       18.66     17.49 o 
   7   1   9        2.94       16.36     18.72 o 
  -4   2   9      137.17      110.57     26.81 o 
  -3   2   9        7.02       17.35     13.86 o 
  -2   2   9      597.11      668.53     62.79 o 
  -1   2   9       48.72       73.77     19.51 o 
   0   2   9     1432.72     1735.63     49.16 o 
   1   2   9      139.34      112.80     22.03 o 
   2   2   9     1812.94     1624.05    417.11 o 
   3   2   9      182.41      271.60     22.20 o 
   4   2   9     1170.22     1199.98    329.03 o 
   5   2   9      119.46      133.31     21.47 o 
   6   2   9      386.32      505.31     26.42 o 
   7   2   9       42.23       23.63     22.44 o 
  -4   3   9       75.07       53.96     25.65 o 
  -3   3   9        9.97       16.25     23.04 o 
  -2   3   9      328.90      286.17     75.29 o 
  -1   3   9       42.17       38.74     20.32 o 
   0   3   9      870.35      987.50     58.90 o 
   1   3   9       76.74      107.34     29.77 o 
   2   3   9     1212.60     1010.68    312.73 o 
   3   3   9       55.91       96.71     21.07 o 
   4   3   9      839.72     1018.11     29.68 o 
   5   3   9       16.43       19.91     15.45 o 
   6   3   9      315.16      326.40     25.36 o 
   7   3   9        1.89       18.39     19.89 o 
  -3   4   9        5.56        3.31     19.18 o 
  -2   4   9        2.73       10.46     20.39 o 
  -1   4   9       10.78        1.92     20.18 o 
   0   4   9        1.11        6.89     19.79 o 
   1   4   9        5.65        7.28     26.58 o 
   2   4   9        0.01        2.73     25.67 o 
   3   4   9        0.08       15.99     20.51 o 
   4   4   9        0.02       -2.23     16.14 o 
   5   4   9        6.01        3.55     19.82 o 
   6   4   9        0.06        7.68     16.55 o 
   7   4   9        6.56       -3.29     21.08 o 
  -3   5   9        2.41       16.22     22.84 o 
  -2   5   9        0.27       -0.58     22.04 o 
  -1   5   9        1.41       11.61     23.88 o 
   0   5   9       10.69       10.76     24.84 o 
   1   5   9        0.49        4.74     23.28 o 
   2   5   9       32.18       31.50     33.05 o 
   3   5   9        8.62        5.47     19.69 o 
   4   5   9       33.23       38.21     20.65 o 
   5   5   9       13.07        5.62     21.52 o 
   6   5   9       12.43       18.12     17.33 o 
   7   5   9        7.18       18.62     15.20 o 
  -2   6   9       46.48       29.42     20.49 o 
  -1   6   9        0.02       -6.79     20.04 o 
   0   6   9      170.37      151.84     34.66 o 
   1   6   9        0.16        6.44     33.07 o 
   2   6   9      282.10      296.43     47.88 o 
   3   6   9        1.62       10.11     36.14 o 
   4   6   9      214.03      156.28     25.15 o 
   5   6   9        3.93        1.25     14.67 o 
   6   6   9       76.49       48.36     16.40 o 
  -1   7   9        1.02       15.29     23.34 o 
   0   7   9      189.42      274.58     42.88 o 
   1   7   9        0.61       22.94     36.23 o 
   2   7   9      229.41      341.77     40.88 o 
   3   7   9        0.26       18.03     29.50 o 
   4   7   9      130.88      142.38     19.95 o 
   5   7   9        0.08       25.74     21.25 o 
   6   7   9       32.80       42.53     17.33 o 
   0   8   9       88.69      103.24     41.15 o 
   1   8   9        4.71       -4.55     35.60 o 
   2   8   9      113.13      121.09     28.13 o 
   3   8   9        9.43       14.84     24.22 o 
   4   8   9       75.50      105.79     33.05 o 
   5   8   9        8.59        4.83     24.12 o 
  -1  -5  10        1.23       14.30     15.65 o 
   0  -5  10        0.25       10.41     12.75 o 
   1  -5  10        7.76        6.87     21.35 o 
   2  -5  10        6.83       24.79     12.32 o 
  -2  -4  10       11.42        0.54     12.27 o 
  -1  -4  10       56.61       55.13     15.70 o 
   0  -4  10       32.33       27.86     14.39 o 
   1  -4  10       72.02       57.49     14.20 o 
   2  -4  10       41.00       37.10      9.89 o 
   3  -4  10       52.69       40.52     13.07 o 
   4  -4  10       22.38       16.26     13.85 o 
  -3  -3  10       21.42        9.48     11.59 o 
  -2  -3  10       26.47       30.32     10.98 o 
  -1  -3  10       64.61      121.54     19.07 o 
   0  -3  10       43.69       54.99     17.50 o 
   1  -3  10      118.94      108.24     27.95 o 
   2  -3  10       29.57       33.69     12.00 o 
   3  -3  10      126.94      155.15     22.16 o 
   4  -3  10        5.95       10.78     14.87 o 
  -3  -2  10      163.47      130.35     13.04 o 
  -2  -2  10       50.94       45.14     15.73 o 
  -1  -2  10      335.52      327.96     63.55 o 
   0  -2  10       98.11       87.48     35.05 o 
   1  -2  10      361.96      321.76     29.63 o 
   2  -2  10      105.09      111.30     17.06 o 
   3  -2  10      209.52      236.07     62.91 o 
   4  -2  10       61.97       52.16     17.52 o 
   5  -2  10       69.67       66.07     14.45 o 
  -3  -1  10        0.65        0.38     16.20 o 
  -2  -1  10        5.33        4.91     17.51 o 
  -1  -1  10       12.82       15.63     16.07 o 
   0  -1  10        7.95       15.50     13.37 o 
   1  -1  10       44.42       47.52     17.75 o 
   2  -1  10        5.65       19.61     17.12 o 
   3  -1  10       53.49       51.27     14.37 o 
   4  -1  10        1.99        6.92     17.27 o 
   5  -1  10       23.77       26.41     15.05 o 
   6  -1  10        0.39       26.68     18.99 o 
  -3   0  10      372.72      461.08     43.81 o 
  -2   0  10       43.98       36.77     14.52 o 
  -1   0  10     1264.81      947.92     51.15 o 
   0   0  10      150.63      224.24     28.50 o 
   1   0  10     2233.94     2765.40     47.62 o 
   2   0  10      231.94      273.13     58.54 o 
   3   0  10     2001.65     2423.72    149.08 o 
   4   0  10      169.05      189.94     19.37 o 
   5   0  10      916.41     1011.57     78.75 o 
   6   0  10       61.51       49.42     19.53 o 
  -3   1  10        1.74        4.26     13.91 o 
  -2   1  10        5.62       -0.80     13.29 o 
  -1   1  10        6.69       13.18     18.17 o 
   0   1  10       16.24       21.21     28.22 o 
   1   1  10       13.22        9.29     17.30 o 
   2   1  10       17.26       -3.04     13.76 o 
   3   1  10       10.18       16.95     13.81 o 
   4   1  10        6.97        0.87     14.30 o 
   5   1  10        2.81       22.40     18.30 o 
   6   1  10        1.23      -12.40     17.87 o 
  -3   2  10       15.76       17.32     14.06 o 
  -2   2  10       21.30        4.69     13.73 o 
  -1   2  10       58.66       52.75     16.66 o 
   0   2  10       16.14       36.87     28.95 o 
   1   2  10      111.98       82.94     22.12 o 
   2   2  10        0.22       16.77     19.20 o 
   3   2  10      100.24       80.03     20.44 o 
   4   2  10       10.82       -6.88     15.56 o 
   5   2  10       41.50       35.07     19.89 o 
   6   2  10       18.85       25.74     16.66 o 
  -3   3  10       59.32       39.10     14.21 o 
  -2   3  10        5.65        9.67     16.38 o 
  -1   3  10      272.25      268.55     83.58 o 
   0   3  10        3.20       19.50     18.09 o 
   1   3  10      641.81      762.11     39.42 o 
   2   3  10        0.25       28.41     19.76 o 
   3   3  10      754.48      922.32     65.73 o 
   4   3  10        0.12       11.83     16.66 o 
   5   3  10      454.02      515.95     26.77 o 
   6   3  10        0.08       -1.61     21.45 o 
  -3   4  10        7.53       13.98     16.18 o 
  -2   4  10        0.90        6.82     20.74 o 
  -1   4  10       10.21       19.26     21.53 o 
   0   4  10        0.16        6.00     18.97 o 
   1   4  10       18.60       29.59     27.59 o 
   2   4  10        0.41        4.19     26.40 o 
   3   4  10       34.58       52.42     20.66 o 
   4   4  10        2.53       13.32     20.52 o 
   5   4  10       43.74       37.59     17.81 o 
   6   4  10        3.24        7.40     21.15 o 
  -2   5  10        4.91       12.12     23.36 o 
  -1   5  10      486.31      433.64     33.92 o 
   0   5  10        4.69       49.33     28.18 o 
   1   5  10      812.27      903.17    192.60 o 
   2   5  10        2.16       50.62     27.77 o 
   3   5  10      701.63      915.16    267.57 o 
   4   5  10        0.24       22.77     21.10 o 
   5   5  10      315.17      353.47     28.35 o 
   6   5  10        0.05        6.32     22.18 o 
  -1   6  10        8.92        8.13     27.59 o 
   0   6  10        8.26       15.28     28.34 o 
   1   6  10       18.35       23.00     28.87 o 
   2   6  10        0.18        7.75     31.25 o 
   3   6  10       26.36       28.68     38.33 o 
   4   6  10        3.97       11.14     25.20 o 
   5   6  10       22.08       20.86     23.47 o 
   6   6  10        6.92       29.91     18.89 o 
   0   7  10        0.44       18.66     37.69 o 
   1   7  10        4.09       -7.83     35.32 o 
   2   7  10        0.00        7.28     35.60 o 
   3   7  10       11.47       18.85     28.22 o 
   4   7  10        0.12       -4.47     25.86 o 
   5   7  10       13.04       -5.10     16.98 o 
   1   8  10      338.37      420.89     50.35 o 
   2   8  10       33.66       71.10     28.04 o 
   3   8  10      371.28      573.11     43.52 o 
   4   8  10       16.63       69.65     36.14 o 
   0  -4  11      105.94      105.28     16.49 o 
   1  -4  11       18.02       23.27     16.12 o 
   2  -4  11       68.13       51.34     11.80 o 
  -1  -3  11       45.86       81.96     20.37 o 
   0  -3  11      745.48      897.56     36.19 o 
   1  -3  11      110.80       81.12     13.78 o 
   2  -3  11      860.03      787.30     88.70 o 
   3  -3  11      130.43      109.30     13.55 o 
  -2  -2  11      133.77      159.87     32.23 o 
  -1  -2  11       21.53       38.93     20.24 o 
   0  -2  11      324.02      432.30     44.75 o 
   1  -2  11       46.62       74.99     17.47 o 
   2  -2  11      394.62      472.11     20.13 o 
   3  -2  11       47.78       34.93     12.51 o 
   4  -2  11      241.93      220.91     25.95 o 
  -2  -1  11       13.72        9.06     16.78 o 
  -1  -1  11       13.67       16.99     15.80 o 
   0  -1  11       22.18       22.07     15.77 o 
   1  -1  11        6.11        9.74     16.48 o 
   2  -1  11       32.94       23.35     14.56 o 
   3  -1  11        0.59       17.41     17.71 o 
   4  -1  11       40.05       57.08     18.23 o 
   5  -1  11       10.31       26.35     15.95 o 
  -2   0  11      162.90      152.78     30.25 o 
  -1   0  11       25.47       24.90     13.35 o 
   0   0  11      388.07      487.80     34.14 o 
   1   0  11       20.64       29.50     25.95 o 
   2   0  11      519.49      480.91    129.69 o 
   3   0  11        7.49        1.72     12.77 o 
   4   0  11      380.73      384.66     34.78 o 
   5   0  11        1.32       16.49     14.85 o 
  -2   1  11        1.17       -3.35     16.34 o 
  -1   1  11        0.82        7.94     14.23 o 
   0   1  11       12.31       17.21     21.03 o 
   1   1  11        2.79       57.27     27.40 o 
   2   1  11       26.47       51.18     18.33 o 
   3   1  11        2.18       -0.20     18.57 o 
   4   1  11       22.13       22.86     19.75 o 
   5   1  11        0.17       -8.18     19.81 o 
   6   1  11        8.06       16.07     20.28 o 
  -2   2  11      169.04      135.59     24.67 o 
  -1   2  11        0.00       12.52     20.42 o 
   0   2  11      372.07      510.38     36.60 o 
   1   2  11        0.53        8.28     28.77 o 
   2   2  11      397.69      505.63     27.45 o 
   3   2  11        1.61       15.48     16.49 o 
   4   2  11      196.96      215.34     23.39 o 
   5   2  11        1.46       16.44     20.89 o 
   6   2  11       42.56       53.99     21.25 o 
  -2   3  11       30.61       18.89     13.29 o 
  -1   3  11        0.53       -0.06     20.50 o 
   0   3  11       60.47       87.24     26.90 o 
   1   3  11        0.40       -5.92     19.57 o 
   2   3  11       51.78       82.39     28.31 o 
   3   3  11        0.01       16.10     19.40 o 
   4   3  11       18.80       25.08     15.41 o 
   5   3  11        0.13       12.56     25.76 o 
   6   3  11        2.41       20.93     16.93 o 
  -2   4  11       94.26       83.62     19.40 o 
  -1   4  11        4.94       17.59     18.48 o 
   0   4  11      253.05      270.04     24.31 o 
   1   4  11        3.20       32.49     18.88 o 
   2   4  11      396.99      463.13     33.23 o 
   3   4  11        0.89       36.23     19.63 o 
   4   4  11      349.10      409.99     28.09 o 
   5   4  11        0.25        0.03     16.01 o 
   6   4  11      167.31      139.87     50.53 o 
  -1   5  11        0.17       -3.66     24.27 o 
   0   5  11       82.55       70.66     25.27 o 
   1   5  11        2.72        7.29     21.93 o 
   2   5  11       98.62       92.50     30.86 o 
   3   5  11        4.84        2.00     28.95 o 
   4   5  11       66.03       61.53     21.24 o 
   5   5  11        2.70        5.14     22.08 o 
   6   5  11       26.59       35.63     19.68 o 
   0   6  11      119.30       93.63     32.73 o 
   1   6  11       17.06       39.18     28.32 o 
   2   6  11      170.93      191.69     32.13 o 
   3   6  11        8.95       16.11     40.42 o 
   4   6  11      137.61       82.95     25.04 o 
   5   6  11        1.62        5.34     22.78 o 
   1   7  11       12.50        0.91     40.79 o 
   4   7  11       83.41       80.65     27.86 o 
   0  -2  12        6.63        2.05     16.93 o 
   1  -2  12       99.36      102.12     20.58 o 
   2  -2  12        3.17       -4.52     13.13 o 
   3  -2  12       97.60       55.82     13.57 o 
  -1  -1  12       58.20       56.38     17.06 o 
   0  -1  12        0.01        6.45     17.17 o 
   1  -1  12      107.55      123.64     27.77 o 
   2  -1  12        1.01       20.58     15.39 o 
   3  -1  12       97.44       77.28     19.17 o 
   4  -1  12        3.96       -3.19     15.54 o 
  -1   0  12      148.11      124.29     21.09 o 
   0   0  12        0.10        8.26     15.93 o 
   1   0  12      173.80      145.03     22.85 o 
   2   0  12        0.12       35.84     17.69 o 
   3   0  12      101.62      124.04     51.03 o 
   4   0  12        0.44       -0.64     15.92 o 
   5   0  12       30.04       39.66     17.58 o 
  -1   1  12       11.12        3.11     12.89 o 
   0   1  12        0.15       26.86     32.87 o 
   1   1  12       32.77       34.32     22.21 o 
   2   1  12        0.32       27.31     26.95 o 
   3   1  12       56.96       45.09     14.70 o 
   4   1  12        1.58       -3.82     19.27 o 
   5   1  12       51.63       67.16     24.04 o 
  -1   2  12      148.63      144.43     30.23 o 
   0   2  12       17.86       31.57     19.89 o 
   1   2  12      317.88      420.52     38.33 o 
   2   2  12        9.05       -0.82     20.94 o 
   3   2  12      363.37      514.27     26.26 o 
   4   2  12        1.93       25.51     15.17 o 
   5   2  12      218.92      267.56     25.12 o 
  -1   3  12       44.66       38.99     18.34 o 
   0   3  12       22.59       52.28     20.91 o 
   1   3  12       83.06      115.44     32.41 o 
   2   3  12       11.73       27.95     30.59 o 
   3   3  12       88.49      112.08     21.90 o 
   4   3  12        0.44       11.32     21.84 o 
   5   3  12       56.81       38.64     34.19 o 
   0   4  12        3.89       15.64     21.18 o 
   1   4  12       17.80       21.73     18.92 o 
   2   4  12        0.59        9.10     28.68 o 
   3   4  12       15.41       23.31     31.86 o 
   4   4  12        0.75       18.09     17.06 o 
   5   4  12        9.44       13.74     19.72 o 
   0   5  12       46.55       50.31     23.82 o 
   1   5  12      213.28      205.77     25.60 o 
   2   5  12       69.31       62.73     32.14 o 
   3   5  12      321.31      399.40     38.15 o 
   4   5  12       51.12       70.82     23.85 o 
   5   5  12      248.53      230.99     46.57 o 
   1   6  12       47.45       51.34     30.82 o 
   2   6  12        1.63       15.90     27.84 o 
   3   6  12       56.64       31.50     32.50 o 
   4   6  12        2.54        4.46     31.50 o 
   1   0  13        0.89       33.96     30.23 o 
   2   0  13      217.00      157.59     22.76 o 
   3   0  13        3.47       31.36     16.57 o 
   0   1  13      196.04      157.68     27.86 o 
   1   1  13       18.25       64.82     30.50 o 
   2   1  13      278.45      377.64     34.23 o 
   3   1  13        5.82       22.20     17.42 o 
   0   2  13       92.31      122.01     22.46 o 
   1   2  13        7.88       17.21     31.68 o 
   2   2  13      145.34      191.37     32.87 o 
   3   2  13       17.52       28.60     18.59 o 
   4   2  13      117.39      147.16     23.91 o 
   1   3  13       43.93       95.41     34.60 o 
   2   3  13      388.54      312.46     28.77 o 
   3   3  13       55.70      110.80     33.69 o 
   4   3  13      375.21      506.05     31.73 o 
   1   4  13        5.82       18.34     20.83 o 
   2   4  13       65.45       68.10     32.05 o 
   3   4  13        2.11       31.96     30.32 o 
                                                 
